# Supplementary material for: A Strategy for Screening Monoclonal Antibodies for Arabidopsis Flowers
Source: Front Plant Sci. 2017 Feb 28;8:270. doi: 10.3389/fpls.2017.00270 (PMC5330178; doi:10.3389/fpls.2017.00270)
Supplement: Table S1 — Immunoprecipitation results detected by mass spectrometry for 10 antibodies (4#, 6#, 7#, 8#, 9#, 12#, 14#, 18#, 21#, and 22#). Highlighted in each sheet is the possible candidate antigen. [file Table_1.XLSX]

## Sheet: 4#
Accession	Description	Score	Coverage	# Proteins	# Unique Peptides	# Peptides	# PSMs	# AAs	MW [kDa]	calc. pI
ATCG00480.1	ATP synthase subunit beta	479.042	32.93	4	13	13	15	498	53.9001	5.50342
	A3	Sequence	# PSMs	# Proteins	# Protein Groups	Protein Group Accessions	Modifications	ΔCn	IonScore	Exp Value	Charge	MH+ [Da]	ΔM [ppm]	RT [min]	# Missed Cleavages
	High	GmDVVDmGNPLSVPVGGATLGR	1	1	1	ATCG00480.1	M2(Oxidation); M7(Oxidation)	0	81.52	2.32549e-07	2	2174.06	1.11918	36.703	0
	High	IFNVLGEPVDNLGPVDTR	2	1	1	ATCG00480.1		0	79.03	4.40716e-07	2	1955.02	0.495283	41.2939	0
	High	ESGVINEQNLAESK	1	1	1	ATCG00480.1		0	74.89	1.11735e-06	2	1517.75	1.56043	28.2475	0
	High	FVQAGSEVSALLGR	1	1	1	ATCG00480.1		0	65.28	1.08661e-05	2	1433.77	-0.222935	38.0026	0
	High	TNPTTSNPEVSIR	1	1	1	ATCG00480.1		0	62.81	1.82475e-05	2	1415.71	-0.0715947	25.8175	0
	High	VALVYGQmNEPPGAR	1	1	1	ATCG00480.1	M8(Oxidation)	0	60.87	3.21247e-05	2	1617.81	0.472023	29.1565	0
	High	GIYPAVDPLDSTSTmLQPR	2	1	1	ATCG00480.1	M15(Oxidation)	0	57.56	5.95442e-05	2	2077.02	-1.40046	37.6299	0
	High	IGLFGGAGVGK	1	4	1	ATCG00480.1		0	45.31	0.000896576	2	975.563	1.04424	34.0553	0
	High	rTNPTTSNPEVSIR	1	1	1	ATCG00480.1	N-Term(Acetyl)	0	42.82	0.00166383	2	1613.83	0.850663	27.1664	1
	High	rTNPTTSNPEVSIREK	1	1	1	ATCG00480.1	N-Term(Acetyl)	0	41.27	0.002523	3	1870.96	0.76092	24.1397	2
	Medium	AVAmSATEGLKR	1	1	1	ATCG00480.1	M4(Oxidation)	0	39.08	0.00520952	2	1249.65	-2.9852	20.3137	1
	High	EGNDLYmEmKESGVINEQNLAESK	1	1	1	ATCG00480.1	M7(Oxidation); M9(Oxidation)	0	38.65	0.00157609	3	2760.24	1.05436	30.4878	1
	High	TVLImELINNIAK	1	1	1	ATCG00480.1	M5(Oxidation)	0	38.36	0.00309269	2	1487.85	-3.1103	45.4059	0
AT5G26742.3	DEAD box RNA helicase (RH3)	460.126	26.56	3	18	18	19	655	70.8497	8.93896
	A3	Sequence	# PSMs	# Proteins	# Protein Groups	Protein Group Accessions	Modifications	ΔCn	IonScore	Exp Value	Charge	MH+ [Da]	ΔM [ppm]	RT [min]	# Missed Cleavages
	High	TILSDLITVYAK	1	3	1	AT5G26742.3		0	83.88	6.79373e-08	2	1336.77	-0.659347	46.5139	0
	High	YLDNPLNIDLVGDQDEK	1	3	1	AT5G26742.3		0	83.33	1.4098e-07	2	1960.95	-0.640151	41.339	0
	High	GVDVVVGTPGR	1	3	1	AT5G26742.3		0	72.41	1.25157e-06	2	1055.59	0.643536	28.1945	0
	High	FTVLVATDVASR	1	3	1	AT5G26742.3		0	64.78	8.49945e-06	2	1278.71	1.30247	35.1197	0
	High	GSSDDWLIGGR	1	3	1	AT5G26742.3		0	64.26	8.08067e-06	2	1162.55	1.33265	35.7251	0
	High	SVTGFLSDLYR	1	3	1	AT5G26742.3		0	62.19	1.6971e-05	2	1257.65	0.166427	41.3684	0
	High	TILSDLITVYAKGGK	1	3	1	AT5G26742.3		0	56.75	2.80037e-05	2	1578.91	-0.307638	43.7046	1
	High	IIDLIEGR	1	3	1	AT5G26742.3		0	46.88	0.000555865	2	928.547	1.23804	33.79	0
	High	SFGGScFIcGK	1	2	1	AT5G26742.3	C6(Carbamidomethyl); C9(Carbamidomethyl)	0	46.6	0.000145486	2	1219.53	1.28961	31.3454	0
	High	QSmLFSATMPTWVK	1	3	1	AT5G26742.3	M3(Oxidation)	0	44.8	0.000771536	2	1642.8	1.30965	40.1957	0
	High	IQGAVFDLPEEIAK	1	3	1	AT5G26742.3		0	41.9	0.00237924	2	1529.82	1.29057	39.9865	0
	Medium	GGSSSRGSSDDWLIGGR	1	3	1	AT5G26742.3		0	35.85	0.00681242	3	1693.79	0.848447	30.4832	1
	High	AVLVPALQGR	1	3	1	AT5G26742.3		0	32.85	0.00236054	2	1023.63	0.146356	31.7375	0
	Medium	FLVLAPTR	1	3	1	AT5G26742.3		0	32.16	0.0085443	2	916.562	0.264949	33.1499	0
	Medium	LYAIATTSTSK	1	3	1	AT5G26742.3		0	32.02	0.0116819	2	1155.62	-2.07226	27.2137	0
	High	TLAFGIPIIKR	2	3	1	AT5G26742.3		0	31.85	0.00179611	2	1228.78	-0.426515	36.2111	1
	Medium	TLAFGIPIIK	1	3	1	AT5G26742.3		0	25.21	0.015065	2	1072.68	-0.787304	41.1711	0
	Medium	FLVLAPTRELAK	1	3	1	AT5G26742.3		0	24.04	0.0230758	2	1357.82	2.13313	31.6617	1
ATCG00490.1	ribulose-bisphosphate carboxylases	400.792	27.97	3	14	14	20	479	52.9216	6.29053
	A3	Sequence	# PSMs	# Proteins	# Protein Groups	Protein Group Accessions	Modifications	ΔCn	IonScore	Exp Value	Charge	MH+ [Da]	ΔM [ppm]	RT [min]	# Missed Cleavages
	High	DTDILAAFR	1	1	1	ATCG00490.1		0	60.83	2.46572e-05	2	1021.53	0.435209	41.0499	0
	High	VALEAcVQAR	3	1	1	ATCG00490.1	C6(Carbamidomethyl)	0	60.57	3.56062e-05	2	1116.58	1.30304	27.8555	0
	High	NEGRDLAVEGNEIIR	2	1	1	ATCG00490.1		0	55.29	0.000101756	3	1684.86	0.350966	29.8104	1
	High	DLAVEGNEIIR	1	1	1	ATCG00490.1		0	54.81	9.84501e-05	2	1228.65	1.17965	34.019	0
	High	GGLDFTKDDENVNSQPFmR	3	1	1	ATCG00490.1	M18(Oxidation)	0	53.6	5.30367e-05	3	2185.98	-0.287699	31.7034	1
	High	TFQGPPHGIQVER	1	1	1	ATCG00490.1		0	47.7	0.000634294	2	1465.76	0.989124	27.0356	0
	High	LTYYTPEYETK	1	1	1	ATCG00490.1		0	46.05	0.000649339	2	1407.67	2.19848	30.623	0
	High	AVYEcLR	1	3	1	ATCG00490.1	C5(Carbamidomethyl)	0	44.72	0.000698185	2	910.445	0.168888	25.9488	0
	High	DDENVNSQPFmR	1	3	1	ATCG00490.1	M11(Oxidation)	0	44.42	0.00020239	2	1467.62	-0.0595606	27.4219	0
	High	ESTLGFVDLLR	1	1	1	ATCG00490.1		0	39.67	0.00359829	2	1249.68	0.111474	42.8528	0
	High	GGLDFTKDDENVNSQPFMR	1	1	1	ATCG00490.1		0	38.56	0.0020967	3	2169.99	-0.0735978	34.7595	1
	High	LGLSAKNYGR	1	1	1	ATCG00490.1		0	37.75	0.00271966	3	1078.6	-0.259124	23.6533	1
	Medium	LEGDRESTLGFVDLLR	1	1	1	ATCG00490.1		0	31.96	0.0248032	3	1819.96	0.625037	40.2448	1
	Medium	GHYLNATAGTcEEmIK	1	2	1	ATCG00490.1	C11(Carbamidomethyl); M14(Oxidation)	0	26.86	0.0216366	3	1810.81	-0.174417	25.1848	0
	Medium	AMHAVIDR	1	1	1	ATCG00490.1		0	26.19	0.0310163	3	912.471	-0.737726	20.3521	0
AT2G21660.1	cold, circadian rhythm, and rna binding 2	342.691	58.52	2	8	8	8	176	16.8796	6.15088
	A3	Sequence	# PSMs	# Proteins	# Protein Groups	Protein Group Accessions	Modifications	ΔCn	IonScore	Exp Value	Charge	MH+ [Da]	ΔM [ppm]	RT [min]	# Missed Cleavages
	High	SGGGGGYSGGGGSYGGGGGR	1	1	1	AT2G21660.1		0	102.83	8.86031e-11	2	1560.64	-0.867951	21.0746	0
	High	ALETAFAQYGDVIDSK	1	2	1	AT2G21660.1		0	82.88	1.54311e-07	2	1727.85	0.182494	38.7277	0
	High	EGGGGYGGGEGGGYGGSGGGGGW	1	2	1	AT2G21660.1		0	73.01	3.25022e-08	2	1845.71	-0.0883967	34.2963	0
	High	EGGGGYSGGGGGYSSR	1	2	1	AT2G21660.1		0	63.44	1.13224e-06	2	1404.58	-1.4483	21.2822	0
	High	SITVNEAQSR	1	2	1	AT2G21660.1		0	62.21	2.31752e-05	2	1104.57	0.624477	22.2183	0
	High	DAIEGmNGQDLDGR	1	2	1	AT2G21660.1	M6(Oxidation)	0	46.97	0.000148673	2	1506.65	0.464276	26.004	0
	High	AMKDAIEGmNGQDLDGR	1	2	1	AT2G21660.1	M9(Oxidation)	0	37.45	0.00266233	3	1836.82	-0.0157579	25.8446	1
	High	SGGGGGYSGGGGSYGGGGGRR	1	1	1	AT2G21660.1		0	37.16	0.00134616	3	1716.74	-2.03233	18.6835	1
ATCG00120.1	ATP synthase subunit alpha	316.723	28.01	1	11	13	15	507	55.294	5.24951
	A3	Sequence	# PSMs	# Proteins	# Protein Groups	Protein Group Accessions	Modifications	ΔCn	IonScore	Exp Value	Charge	MH+ [Da]	ΔM [ppm]	RT [min]	# Missed Cleavages
	High	EVTIVNTGTVLQVGDGIAR	2	1	1	ATCG00120.1		0	86.68	6.01393e-08	2	1942.06	-1.57599	38.7377	0
	High	ADEISNIIR	1	1	1	ATCG00120.1		0	61.18	3.25027e-05	2	1030.55	1.40266	31.7475	0
	High	VINALANPIDGR	1	1	1	ATCG00120.1		0	56.7	4.01937e-05	2	1252.7	-0.119827	31.9773	0
	High	vTIRADEISNIIR	1	1	1	ATCG00120.1	N-Term(Acetyl)	0	55.4	7.19566e-05	2	1541.87	1.43501	40.9707	1
	High	ELIIGDRQTGK	1	2	2	AT2G07698.1;ATCG00120.1		0	44.74	0.00146214	2	1229.69	0.274024	24.1724	1
	High	TLTAEAESFLK	1	1	1	ATCG00120.1		0	43.18	0.00140165	2	1209.64	-0.0374516	37.6571	0
	High	TLTAEAESFLKEGIQEQLER	2	1	1	ATCG00120.1		0	40.27	0.00342059	3	2292.18	1.92498	42.8043	1
	High	SVYEPLQTGLIAIDSmIPIGR	1	1	1	ATCG00120.1	M16(Oxidation)	0	39.62	0.00330706	3	2289.21	-1.26612	45.8934	0
	Medium	TNKPQFQEIIASTK	1	1	1	ATCG00120.1		0	38.88	0.00430967	3	1604.87	1.12889	29.762	0
	Medium	LIESPAPGIISR	1	1	1	ATCG00120.1		0	34.05	0.00584422	2	1252.73	0.364588	31.3108	0
	Medium	EGIQEQLER	1	1	1	ATCG00120.1		0	33.18	0.0118527	2	1101.55	0.982002	27.6411	0
	Medium	IAQIPVSEAYLGR	1	1	1	ATCG00120.1		0	32.59	0.0186173	3	1416.79	1.08354	34.9987	0
	Medium	QmSLLLR	1	3	2	ATCG00120.1;AT2G07698.1	M2(Oxidation)	0	31.87	0.0236647	2	876.497	0.258742	29.0508	0
AT4G39260.1	cold, circadian rhythm, and RNA binding 1	313.153	40.24	4	5	5	6	169	16.5685	5.68115
	A3	Sequence	# PSMs	# Proteins	# Protein Groups	Protein Group Accessions	Modifications	ΔCn	IonScore	Exp Value	Charge	MH+ [Da]	ΔM [ppm]	RT [min]	# Missed Cleavages
	High	SGGGGGYSGGGGGGYSGGGGGGYER	2	1	1	AT4G39260.1		0	130.4	1.41362e-13	2	2023.81	0.154416	23.8715	0
	High	EGGGYGGGDGGSYGGGGGGW	1	2	1	AT4G39260.1		0	87.35	9.69625e-10	2	1660.63	1.06697	35.0636	0
	High	TFSQFGDVIDSK	1	4	1	AT4G39260.1		0	75.83	5.25044e-07	2	1343.65	0.304885	35.2767	0
	High	VITVNEAQSR	1	3	1	AT4G39260.1		0	56.15	0.000119511	2	1116.6	-0.377847	23.2645	0
	High	SGGGGGYSGGGGGGYSGGGGGGYERR	1	1	1	AT4G39260.1		0	35.92	0.000793162	3	2179.91	-0.387791	22.0539	1
AT3G26650.1	glyceraldehyde 3-phosphate dehydrogenase A subunit	263.259	25	2	1	9	13	396	42.463	7.75244
	A3	Sequence	# PSMs	# Proteins	# Protein Groups	Protein Group Accessions	Modifications	ΔCn	IonScore	Exp Value	Charge	MH+ [Da]	ΔM [ppm]	RT [min]	# Missed Cleavages
	High	DSPLDIIAINDTGGVK	1	1	1	AT3G26650.1		0	81.48	2.35767e-07	2	1627.85	0.510215	41.8903	0
	High	AAALNIVPTSTGAAK	1	5	3	AT3G26650.1;AT1G42970.1;AT1G12900.3		0	57.49	4.48268e-05	2	1384.78	0.12954	30.3141	0
	High	VPTPNVSVVDLVVQVSK	2	4	2	AT3G26650.1;AT1G12900.3		0	56.48	1.88921e-05	2	1780.02	1.49224	43.1163	0
	High	GILDVcDEPLVSVDFR	1	4	2	AT3G26650.1;AT1G12900.3	C6(Carbamidomethyl)	0	54.53	0.000127206	2	1833.9	-1.14593	43.6693	0
	High	VVDLADIVANNWK	1	4	2	AT3G26650.1;AT1G12900.3		0	50.5	0.000315057	2	1456.78	0.625905	43.5687	0
	High	TFAEEVNAAFR	1	4	2	AT3G26650.1;AT1G12900.3		0	48.52	0.000349403	2	1254.61	2.03082	37.4885	0
	High	VAINGFGR	2	4	3	AT3G26650.1;AT1G42970.1;AT1G12900.3		0	39.27	0.00228919	2	833.463	0.604909	28.8789	0
	High	VPTPNVSVVDLVVQVSKK	1	4	2	AT3G26650.1;AT1G12900.3		0	38.74	0.000755176	3	1908.12	-0.149996	39.9813	1
	Medium	ARAAALNIVPTSTGAAK	1	5	3	AT3G26650.1;AT1G42970.1;AT1G12900.3		0	28.01	0.0315459	3	1611.92	1.77187	27.86	1
	Medium	VPTPNVSVVDLVVQVSkK	2	4	2	AT3G26650.1;AT1G12900.3	K17(Acetyl)	0.4222	25.91	0.0165409	3	1950.13	1.00823	40.7671	1
AT2G39730.3	rubisco activase	249.83	24.04	3	8	8	9	441	48.4694	7.69385
	A3	Sequence	# PSMs	# Proteins	# Protein Groups	Protein Group Accessions	Modifications	ΔCn	IonScore	Exp Value	Charge	MH+ [Da]	ΔM [ppm]	RT [min]	# Missed Cleavages
	High	mccLFINDLDAGAGR	1	3	1	AT2G39730.3	M1(Oxidation); C2(Carbamidomethyl); C3(Carbamidomethyl)	0	96.85	1.45609e-09	2	1728.75	0.404836	37.7037	0
	High	GLAYDTSDDQQDITR	1	3	1	AT2G39730.3		0	80.34	1.43328e-07	2	1697.76	1.31709	29.3099	0
	High	SFQcELVmAK	1	3	1	AT2G39730.3	C4(Carbamidomethyl); M8(Oxidation)	0	55.13	4.98716e-05	2	1228.57	-0.798412	29.9766	0
	High	mGINPImmSAGELESGNAGEPAKLIR	1	3	1	AT2G39730.3	M1(Oxidation); M7(Oxidation); M8(Oxidation)	0	47.79	0.000523143	3	2734.32	-0.248562	34.7542	1
	High	SFQcELVMAK	1	3	1	AT2G39730.3	C4(Carbamidomethyl)	0	37.6	0.00305853	2	1212.58	0.534369	31.908	0
	High	VPLILGIWGGK	1	3	1	AT2G39730.3		0	36.9	0.00115358	2	1152.71	0.233967	43.7022	0
	Medium	KFVESLGVEK	1	3	1	AT2G39730.3		0	34.58	0.00940511	3	1135.64	0.748523	25.9627	1
	Medium	VPIIcTGNDFSTLYAPLIR	1	3	1	AT2G39730.3	C5(Carbamidomethyl)	0	30.49	0.0288091	3	2150.13	-0.435764	44.3977	0
	Medium	mGINPImmSAGELESGNAGEPAK	1	3	1	AT2G39730.3	M1(Oxidation); M7(Oxidation); M8(Oxidation)	0	28.48	0.016603	3	2352.05	-0.689732	32.0853	0
AT1G42970.1	glyceraldehyde-3-phosphate dehydrogenase B subunit	247.854	25.95	1	7	10	11	447	47.6296	6.80029
	A3	Sequence	# PSMs	# Proteins	# Protein Groups	Protein Group Accessions	Modifications	ΔCn	IonScore	Exp Value	Charge	MH+ [Da]	ΔM [ppm]	RT [min]	# Missed Cleavages
	High	IVDNETISVDGK	1	1	1	AT1G42970.1		0	67.58	7.08804e-06	2	1289.66	0.451162	28.1965	0
	High	DSPLEVVVLNDSGGVK	1	1	1	AT1G42970.1		0	62.62	1.81609e-05	2	1627.85	-0.389646	39.9545	0
	High	AAALNIVPTSTGAAK	1	5	3	AT3G26650.1;AT1G42970.1;AT1G12900.3		0	57.49	4.48268e-05	2	1384.78	0.12954	30.3141	0
	High	VLDEEFGIVK	1	1	1	AT1G42970.1		0	53.43	0.000151616	2	1148.62	1.03426	35.0123	0
	High	AVSLVLPQLK	1	1	1	AT1G42970.1		0	48.77	5.50869e-05	2	1067.68	1.65623	37.2124	0
	High	VPTPNVSVVDLVINVEKK	1	1	1	AT1G42970.1		0	44.73	0.00021705	3	1950.13	1.00566	40.7671	1
	High	TNPADEEcKVYD	1	1	1	AT1G42970.1	C8(Carbamidomethyl)	0	41.59	0.000308574	2	1440.6	1.24942	25.4415	1
	High	VAINGFGR	2	4	3	AT3G26650.1;AT1G42970.1;AT1G12900.3		0	39.27	0.00228919	2	833.463	0.604909	28.8789	0
	Medium	GLTAEDVNEAFRK	1	1	1	AT1G42970.1		0	32	0.0257746	3	1449.73	0.946732	30.4904	1
	Medium	ARAAALNIVPTSTGAAK	1	5	3	AT3G26650.1;AT1G42970.1;AT1G12900.3		0	28.01	0.0315459	3	1611.92	1.77187	27.86	1
AT1G12900.3	glyceraldehyde 3-phosphate dehydrogenase A subunit 2	247.494	28.29	3	1	9	15	350	37.6436	7.76709
	A3	Sequence	# PSMs	# Proteins	# Protein Groups	Protein Group Accessions	Modifications	ΔCn	IonScore	Exp Value	Charge	MH+ [Da]	ΔM [ppm]	RT [min]	# Missed Cleavages
	High	AAALNIVPTSTGAAK	1	5	3	AT3G26650.1;AT1G42970.1;AT1G12900.3		0	57.49	4.48268e-05	2	1384.78	0.12954	30.3141	0
	High	VPTPNVSVVDLVVQVSK	2	4	2	AT3G26650.1;AT1G12900.3		0	56.48	1.88921e-05	2	1780.02	1.49224	43.1163	0
	High	GILDVcDEPLVSVDFR	1	4	2	AT3G26650.1;AT1G12900.3	C6(Carbamidomethyl)	0	54.53	0.000127206	2	1833.9	-1.14593	43.6693	0
	High	DSPLDVVVINDTGGVK	3	2	1	AT1G12900.3		0.3704	50.51	0.00029477	2	1627.85	0.510215	41.8903	0
	High	VVDLADIVANNWK	1	4	2	AT3G26650.1;AT1G12900.3		0	50.5	0.000315057	2	1456.78	0.625905	43.5687	0
	High	TFAEEVNAAFR	1	4	2	AT3G26650.1;AT1G12900.3		0	48.52	0.000349403	2	1254.61	2.03082	37.4885	0
	High	VAINGFGR	2	4	3	AT3G26650.1;AT1G42970.1;AT1G12900.3		0	39.27	0.00228919	2	833.463	0.604909	28.8789	0
	High	VPTPNVSVVDLVVQVSKK	1	4	2	AT3G26650.1;AT1G12900.3		0	38.74	0.000755176	3	1908.12	-0.149996	39.9813	1
	Medium	ARAAALNIVPTSTGAAK	1	5	3	AT3G26650.1;AT1G42970.1;AT1G12900.3		0	28.01	0.0315459	3	1611.92	1.77187	27.86	1
	Medium	VPTPNVSVVDLVVQVSkK	2	4	2	AT3G26650.1;AT1G12900.3	K17(Acetyl)	0.4222	25.91	0.0165409	3	1950.13	1.00823	40.7671	1
AT3G60750.2	Transketolase	198.43	12.03	3	7	7	7	740	79.7892	6.43018
	A3	Sequence	# PSMs	# Proteins	# Protein Groups	Protein Group Accessions	Modifications	ΔCn	IonScore	Exp Value	Charge	MH+ [Da]	ΔM [ppm]	RT [min]	# Missed Cleavages
	High	VVPGFLGGSADLASSNmTLLK	1	2	1	AT3G60750.2	M17(Oxidation)	0	75.99	8.09433e-07	2	2093.1	0.320235	39.9646	0
	High	NLSQQcLNALAK	1	3	1	AT3G60750.2	C6(Carbamidomethyl)	0	73.89	1.72515e-06	2	1359.7	-0.600233	30.5536	0
	High	ALPTYTPESPGDATR	1	2	1	AT3G60750.2		0	49.52	0.000332825	2	1575.77	0.587295	29.7681	0
	High	VTTTIGYGSPNK	1	3	1	AT3G60750.2		0	47.73	0.000538854	2	1237.64	0.632416	25.1897	0
	High	SIITGELPAGWEK	1	2	1	AT3G60750.2		0	47.19	0.000721925	2	1400.75	2.20132	37.0163	0
	High	TPSILALSR	1	2	1	AT3G60750.2		0	41.59	0.00192426	2	957.574	0.765087	33.1586	0
	Medium	AFGDFQK	1	2	1	AT3G60750.2		0	27.54	0.017796	2	812.395	1.82046	28.2645	0
AT4G38970.1	fructose-bisphosphate aldolase 2	197.69	18.59	2	4	6	6	398	42.9611	7.23975
	A3	Sequence	# PSMs	# Proteins	# Protein Groups	Protein Group Accessions	Modifications	ΔCn	IonScore	Exp Value	Charge	MH+ [Da]	ΔM [ppm]	RT [min]	# Missed Cleavages
	High	GILAmDESNATcGK	1	2	1	AT4G38970.1	M5(Oxidation); C12(Carbamidomethyl)	0	71.93	7.59833e-07	2	1482.66	0.513801	26.165	0
	High	LDSIGLENTEANR	1	2	1	AT4G38970.1		0	66.46	7.07203e-06	2	1431.71	0.0599494	29.985	0
	High	TWGGRPENVNAAQTTLLAR	1	1	1	AT4G38970.1		0	63.04	1.53447e-05	3	2055.08	2.01079	30.7889	0
	High	TIASPGRGILAmDESNATcGK	1	2	1	AT4G38970.1	M12(Oxidation); C19(Carbamidomethyl)	0	47.64	0.000475236	3	2165.03	1.00409	28.5652	1
	High	TAAYYQQGAR	1	5	2	AT2G21330.3;AT4G38970.1		0	44.73	0.000590578	2	1128.54	-0.550411	22.0496	0
	Medium	YTGEGESEEAK	1	3	2	AT2G21330.3;AT4G38970.1		0	22.04	0.0256321	2	1199.51	-0.532275	18.7864	0
ATCG00680.1	photosystem II reaction center protein B	162.988	11.22	1	4	4	4	508	56.0014	6.88818
	A3	Sequence	# PSMs	# Proteins	# Protein Groups	Protein Group Accessions	Modifications	ΔCn	IonScore	Exp Value	Charge	MH+ [Da]	ΔM [ppm]	RT [min]	# Missed Cleavages
	High	AGSmDNGDGIAVGWLGHPVFR	1	1	1	ATCG00680.1	M4(Oxidation)	0	80.64	2.27395e-07	3	2172.03	0.947432	38.8165	0
	High	AQLGEIFELDRATLK	1	1	1	ATCG00680.1		0	78.36	4.1795e-07	2	1703.93	-0.408975	38.0824	1
	High	AQLGEIFELDR	1	1	1	ATCG00680.1		0	52.63	0.000234403	2	1290.67	0.346969	39.8119	0
	Medium	RmPTFFETFPVVLVDGDGIVR	1	1	1	ATCG00680.1	M2(Oxidation)	0	33.87	0.0138444	3	2411.25	1.25599	45.2764	1
AT4G20360.1	RAB GTPase homolog E1B	148.716	8.61	1	4	4	5	476	51.5976	6.18896
	A3	Sequence	# PSMs	# Proteins	# Protein Groups	Protein Group Accessions	Modifications	ΔCn	IonScore	Exp Value	Charge	MH+ [Da]	ΔM [ppm]	RT [min]	# Missed Cleavages
	High	ILDEALAGDNVGLLLR	2	1	1	AT4G20360.1		0	76.92	3.43468e-07	2	1681.95	2.39536	42.3433	0
	High	EGGKTVGAGVIGTILE	1	1	1	AT4G20360.1		0	64.42	1.2812e-05	2	1500.83	0.12171	38.6164	1
	High	TVGAGVIGTILE	1	1	1	AT4G20360.1		0	52.23	0.000175634	2	1129.65	-0.406922	43.6809	0
	Medium	GIQKADIQR	1	1	1	AT4G20360.1		0	33.51	0.0159099	2	1028.58	-1.07482	18.9019	1
AT1G47128.1	Granulin repeat cysteine protease family protein	146.541	14.5	1	6	6	6	462	50.9334	5.41455
	A3	Sequence	# PSMs	# Proteins	# Protein Groups	Protein Group Accessions	Modifications	ΔCn	IonScore	Exp Value	Charge	MH+ [Da]	ΔM [ppm]	RT [min]	# Missed Cleavages
	High	VVTIDSYEDVPTYSEESLK	1	1	1	AT1G47128.1		0	62.68	1.53221e-05	2	2174.04	-1.07944	36.9605	0
	High	GVDGTcDQIR	1	1	1	AT1G47128.1	C6(Carbamidomethyl)	0	54.74	3.8442e-05	2	1120.5	-1.00792	22.8003	0
	High	AVAHQPISIAIEAGGR	1	1	1	AT1G47128.1		0	46.81	0.000564897	3	1589.88	1.68119	29.7328	0
	Medium	cGIAIEPSYPIK	1	1	1	AT1G47128.1	C1(Carbamidomethyl)	0	39.65	0.00409724	2	1347.7	-0.328023	33.8902	0
	High	SWGESGYLR	1	1	1	AT1G47128.1		0	36.47	0.00399	2	1054.5	-0.101009	30.9636	0
	Medium	VVTIDSYEDVPTYSEESLKK	1	1	1	AT1G47128.1		0	36.25	0.00935507	3	2302.13	0.406756	33.9248	1
AT3G12780.1	phosphoglycerate kinase 1	139.635	14.14	3	5	5	5	481	50.0807	6.23975
	A3	Sequence	# PSMs	# Proteins	# Protein Groups	Protein Group Accessions	Modifications	ΔCn	IonScore	Exp Value	Charge	MH+ [Da]	ΔM [ppm]	RT [min]	# Missed Cleavages
	High	ELDYLVGAVSNPK	1	3	1	AT3G12780.1		0	75.35	1.12759e-06	2	1404.74	3.04486	35.8255	0
	High	ADLNVPLDDNQTITDDTR	1	1	1	AT3G12780.1		0	56.18	5.88017e-05	2	2015.95	0.603763	34.5953	0
	High	FLKPSVAGFLLQK	1	3	1	AT3G12780.1		0	39.88	0.000406066	3	1447.87	2.31877	36.7952	0
	Medium	FSLAPLVPR	1	3	1	AT3G12780.1		0	34.07	0.00908841	2	999.599	0.659727	38.3196	0
	Medium	GVSLLLPTDVVVADK	1	1	1	AT3G12780.1		0	30.05	0.0135432	2	1525.88	-0.0516287	40.8163	0
AT1G31330.1	photosystem I subunit F	136.317	17.19	1	3	3	5	221	24.1578	9.53955
	A3	Sequence	# PSMs	# Proteins	# Protein Groups	Protein Group Accessions	Modifications	ΔCn	IonScore	Exp Value	Charge	MH+ [Da]	ΔM [ppm]	RT [min]	# Missed Cleavages
	High	LYAPESAPALALNAQIEK	3	1	1	AT1G31330.1		0	66.7	6.87355e-06	2	1899.02	-0.207009	36.963	0
	Medium	GFIWPVAAYR	1	1	1	AT1G31330.1		0	34.88	0.0108904	2	1179.63	1.48074	40.6932	0
	Medium	EFLNGDLIAK	1	1	1	AT1G31330.1		0	34.84	0.0140425	2	1119.61	0.461562	35.3734	0
ATCG00020.1	photosystem II reaction center protein A	128.752	12.46	1	4	4	5	353	38.9114	5.24951
	A3	Sequence	# PSMs	# Proteins	# Protein Groups	Protein Group Accessions	Modifications	ΔCn	IonScore	Exp Value	Charge	MH+ [Da]	ΔM [ppm]	RT [min]	# Missed Cleavages
	High	ETTENESANEGYR	1	1	1	ATCG00020.1		0	67	6.68413e-07	2	1499.62	-0.788655	20.7885	0
	High	VINTWADIINR	2	1	1	ATCG00020.1		0	51.34	0.00027581	2	1314.72	-0.032735	38.7239	0
	High	LIFQYASFNNSR	1	1	1	ATCG00020.1		0	45.16	0.00111553	2	1459.74	4.14999	37.2297	0
	Medium	ESESLWGR	1	1	1	ATCG00020.1		0	29.86	0.0268518	2	963.455	1.55182	30.3409	0
AT5G38410.2	Ribulose bisphosphate carboxylase (small chain) family protein	123.822	22.41	6	1	3	3	174	19.3827	8.03076
	A3	Sequence	# PSMs	# Proteins	# Protein Groups	Protein Group Accessions	Modifications	ΔCn	IonScore	Exp Value	Charge	MH+ [Da]	ΔM [ppm]	RT [min]	# Missed Cleavages
	High	LPLFGcTDSAQVLK	1	6	2	AT1G67090.1;AT5G38410.2	C6(Carbamidomethyl)	0	87.62	6.48681e-08	2	1548.81	1.34912	37.7459	0
	High	QVQcISFIAYKPPSFTEA	1	4	1	AT5G38410.2	C4(Carbamidomethyl)	0	61.51	2.2355e-05	2	2086.03	-2.30408	40.7301	0
	Medium	EVDYLLR	1	7	2	AT1G67090.1;AT5G38410.2		0	30.74	0.022011	2	907.489	0.46924	32.1903	0
AT1G15820.1	light harvesting complex photosystem II subunit 6	123.292	10.85	1	2	2	3	258	27.5051	7.40088
	A3	Sequence	# PSMs	# Proteins	# Protein Groups	Protein Group Accessions	Modifications	ΔCn	IonScore	Exp Value	Charge	MH+ [Da]	ΔM [ppm]	RT [min]	# Missed Cleavages
	High	TAENFANYTGDQGYPGGR	2	1	1	AT1G15820.1		0	80.38	6.13868e-08	2	1917.83	-0.716868	30.9762	0
	High	FFDPLGLAGK	1	1	1	AT1G15820.1		0	42.65	0.00158901	2	1064.58	-0.3525	41.2348	0
AT3G14420.1	Aldolase-type TIM barrel family protein	121.295	13.35	9	5	5	5	367	40.3162	9.12939
	A3	Sequence	# PSMs	# Proteins	# Protein Groups	Protein Group Accessions	Modifications	ΔCn	IonScore	Exp Value	Charge	MH+ [Da]	ΔM [ppm]	RT [min]	# Missed Cleavages
	High	mEITNVTEYDAIAK	1	4	1	AT3G14420.1	N-Term(Acetyl); M1(Oxidation)	0	71.24	1.82644e-06	2	1655.78	0.529046	39.077	0
	High	AIALTVDTPR	1	9	1	AT3G14420.1		0	65.59	8.50258e-06	2	1056.61	1.67866	30.4626	0
	Medium	NFEGLDLGK	1	9	1	AT3G14420.1		0	37.64	0.00615568	2	992.507	2.23102	33.9802	0
	Medium	NVVEQLVR	1	5	1	AT3G14420.1		0	31.98	0.0122971	2	956.553	0.97223	30.972	0
	Medium	FFQLYVYK	1	9	1	AT3G14420.1		0	31.26	0.0262982	2	1107.59	1.40258	38.5479	0
AT1G07930.2	GTP binding Elongation factor Tu family protein	120.153	13.44	3	4	4	5	372	41.3476	9.23193
	A3	Sequence	# PSMs	# Proteins	# Protein Groups	Protein Group Accessions	Modifications	ΔCn	IonScore	Exp Value	Charge	MH+ [Da]	ΔM [ppm]	RT [min]	# Missed Cleavages
	High	IGGIGTVPVGR	1	3	1	AT1G07930.2		0	64.45	3.58922e-06	2	1025.61	1.31489	29.6354	0
	High	mTPTKPmVVETFSEYPPLGR	2	2	1	AT1G07930.2	M1(Oxidation); M7(Oxidation)	0	44.27	0.0013019	3	2312.13	0.787972	34.103	0
	High	QTVAVGVIK	1	2	1	AT1G07930.2		0	38.32	0.00224528	2	914.567	0.48013	26.8211	0
	Medium	STTTGHLIYK	1	3	1	AT1G07930.2		0	37.91	0.00617298	2	1120.6	-0.493136	22.01	0
AT2G21330.3	fructose-bisphosphate aldolase 1	115.844	11.05	3	2	4	4	389	41.7813	6.27783
	A3	Sequence	# PSMs	# Proteins	# Protein Groups	Protein Group Accessions	Modifications	ΔCn	IonScore	Exp Value	Charge	MH+ [Da]	ΔM [ppm]	RT [min]	# Missed Cleavages
	High	AAQDILLAR	1	2	1	AT2G21330.3		0	66.97	3.8675e-06	2	970.569	0.6077	31.009	0
	High	LASIGLENTEANR	1	3	1	AT2G21330.3		0	55.67	0.000111118	2	1387.72	-1.46106	29.6896	0
	High	TAAYYQQGAR	1	5	2	AT2G21330.3;AT4G38970.1		0	44.73	0.000590578	2	1128.54	-0.550411	22.0496	0
	Medium	YTGEGESEEAK	1	3	2	AT2G21330.3;AT4G38970.1		0	22.04	0.0256321	2	1199.51	-0.532275	18.7864	0
AT1G13440.2	glyceraldehyde-3-phosphate dehydrogenase C2	115.538	11.29	3	2	3	4	310	33.8845	7.21045
	A3	Sequence	# PSMs	# Proteins	# Protein Groups	Protein Group Accessions	Modifications	ΔCn	IonScore	Exp Value	Charge	MH+ [Da]	ΔM [ppm]	RT [min]	# Missed Cleavages
	High	GILGYTEDDVVSTDFVGDNR	2	3	1	AT1G13440.2		0	63.79	9.77723e-06	2	2172.02	3.64	40.6955	0
	High	IGINGFGR	1	3	1	AT1G13440.2		0	45.11	0.000596597	2	833.463	0.67814	30.8933	0
	Medium	SSIFDAK	1	3	1	AT1G13440.2		0	31.69	0.00979192	2	767.396	3.16562	27.9469	0
ATCG00270.1	photosystem II reaction center protein D	111.423	17.85	1	5	5	5	353	39.5219	5.74463
	A3	Sequence	# PSMs	# Proteins	# Protein Groups	Protein Group Accessions	Modifications	ΔCn	IonScore	Exp Value	Charge	MH+ [Da]	ΔM [ppm]	RT [min]	# Missed Cleavages
	High	AAEDPEFETFYTK	1	1	1	ATCG00270.1		0	66.24	2.53133e-06	2	1547.69	0.40714	35.3328	0
	High	AYDFVSQEIR	1	1	1	ATCG00270.1		0	49.99	0.00020447	2	1227.6	1.8226	33.7468	0
	Medium	tIALGKFTK	1	1	1	ATCG00270.1	N-Term(Acetyl)	0	32.51	0.00718141	2	1020.61	1.3323	34.3174	1
	Medium	NILLNEGIR	1	1	1	ATCG00270.1		0	31.18	0.0118122	2	1041.6	-0.254706	31.9015	0
	Medium	AWmAAQDQPHENLIFPEEVLPR	1	1	1	ATCG00270.1	M3(Oxidation)	0	30.68	0.0259513	3	2607.27	-0.334971	38.9061	0
AT1G67090.1	ribulose bisphosphate carboxylase small chain 1A	107.256	21.11	3	1	3	4	180	20.203	7.7085
	A3	Sequence	# PSMs	# Proteins	# Protein Groups	Protein Group Accessions	Modifications	ΔCn	IonScore	Exp Value	Charge	MH+ [Da]	ΔM [ppm]	RT [min]	# Missed Cleavages
	High	LPLFGcTDSAQVLK	1	6	2	AT1G67090.1;AT5G38410.2	C6(Carbamidomethyl)	0	87.62	6.48681e-08	2	1548.81	1.34912	37.7459	0
	Medium	QVQcISFIAYKPPSFTG	2	1	1	AT1G67090.1	C4(Carbamidomethyl)	0	35.77	0.00871357	2	1942.97	0.490687	40.4452	0
	Medium	EVDYLIR	1	7	2	AT1G67090.1;AT5G38410.2		0	30.74	0.022011	2	907.489	0.46924	32.1903	0
AT3G53020.1	Ribosomal protein L24e family protein	104.621	14.72	2	2	2	2	163	18.6204	10.7847
	A3	Sequence	# PSMs	# Proteins	# Protein Groups	Protein Group Accessions	Modifications	ΔCn	IonScore	Exp Value	Charge	MH+ [Da]	ΔM [ppm]	RT [min]	# Missed Cleavages
	High	SIVGATLEVIQK	1	2	1	AT3G53020.1		0	67.09	3.50804e-06	2	1257.74	0.322417	37.6199	0
	High	SDSQVFLFLNSK	1	2	1	AT3G53020.1		0	64.08	1.04941e-05	2	1384.71	-0.896249	40.3736	0
AT1G61520.2	photosystem I light harvesting complex gene 3	101.658	30.28	2	4	4	4	218	23.731	5.89697
	A3	Sequence	# PSMs	# Proteins	# Protein Groups	Protein Group Accessions	Modifications	ΔCn	IonScore	Exp Value	Charge	MH+ [Da]	ΔM [ppm]	RT [min]	# Missed Cleavages
	High	FAmLGAAGAIAPEILGK	1	2	1	AT1G61520.2	M3(Oxidation)	0	68.14	4.64222e-06	2	1645.9	1.07279	39.9472	0
	High	WLAYGEIINGR	1	2	1	AT1G61520.2		0	48.24	0.000587127	2	1291.68	0.163917	37.8343	0
	High	LQDWYNPGSmGK	1	2	1	AT1G61520.2	M10(Oxidation)	0	35.28	0.00369122	2	1411.63	-0.0759802	30.9367	0
	Medium	GLAGSGNPAYPGGPFFNPLGFGKDEK	1	2	1	AT1G61520.2		0	32.54	0.0212009	3	2594.27	1.76449	40.4771	1
ATCG00340.1	Photosystem I, PsaA/PsaB protein	100	4.63	1	3	3	3	734	82.4229	7.40088
	A3	Sequence	# PSMs	# Proteins	# Protein Groups	Protein Group Accessions	Modifications	ΔCn	IonScore	Exp Value	Charge	MH+ [Da]	ΔM [ppm]	RT [min]	# Missed Cleavages
	High	DYNPEQNEDNVLAR	1	1	1	ATCG00340.1		0	73.5	6.43224e-07	2	1676.75	1.24653	30.7382	0
	High	FSQGLAQDPTTR	1	1	1	ATCG00340.1		0	54.6	0.000143549	2	1320.66	1.04187	25.8657	0
	Medium	TPLANLIR	1	1	1	ATCG00340.1		0	24.51	0.0217708	2	897.552	0.217421	33.2662	0
AT5G17920.1	Cobalamin-independent synthase family protein	99.1786	11.24	3	7	7	7	765	84.3035	6.50732
	A3	Sequence	# PSMs	# Proteins	# Protein Groups	Protein Group Accessions	Modifications	ΔCn	IonScore	Exp Value	Charge	MH+ [Da]	ΔM [ppm]	RT [min]	# Missed Cleavages
	High	GGIGVIQIDEAALR	1	2	1	AT5G17920.1		0	77.05	4.45768e-07	2	1411.79	2.51567	38.2401	0
	High	YLFAGVVDGR	1	2	1	AT5G17920.1		0	40.28	0.00275643	2	1096.58	0.147413	36.2183	0
	Medium	FALESFWDGK	1	3	1	AT5G17920.1		0	33.28	0.00866955	2	1199.57	0.0654285	42.2589	0
	Medium	VVEVNALAK	1	2	1	AT5G17920.1		0	31.35	0.014913	2	942.563	1.12835	26.7903	0
	Medium	SFELLSLLPK	1	1	1	AT5G17920.1		0	27.27	0.0273749	2	1146.68	-0.118507	46.0402	0
	Medium	LNLPILPTTTIGSFPQTVELR	1	2	1	AT5G17920.1		0	26.91	0.0180278	3	2310.3	-3.01321	45.6107	0
	Medium	GNASVPAmEmTK	1	2	1	AT5G17920.1	M8(Oxidation); M10(Oxidation)	0	26.52	0.0267412	2	1267.56	-1.78069	19.0287	0
AT3G01500.1	carbonic anhydrase 1	95.8863	10.74	3	1	2	2	270	29.4852	5.73193
	A3	Sequence	# PSMs	# Proteins	# Protein Groups	Protein Group Accessions	Modifications	ΔCn	IonScore	Exp Value	Charge	MH+ [Da]	ΔM [ppm]	RT [min]	# Missed Cleavages
	High	VISELGDSAFEDQcGR	1	3	1	AT3G01500.1	C14(Carbamidomethyl)	0	78.41	2.01175e-07	2	1782.79	-1.27907	33.1126	0
	High	YETNPALYGELAK	1	8	2	AT5G14740.2;AT3G01500.1		0	40.25	0.00324757	2	1468.73	0.0680127	32.902	0
ATCG00280.1	photosystem II reaction center protein C	95.1663	6.34	1	2	2	2	473	51.8347	7.1958
	A3	Sequence	# PSMs	# Proteins	# Protein Groups	Protein Group Accessions	Modifications	ΔCn	IonScore	Exp Value	Charge	MH+ [Da]	ΔM [ppm]	RT [min]	# Missed Cleavages
	High	SPTGEVIFGGETmR	1	1	1	ATCG00280.1	M13(Oxidation)	0	63.02	1.17238e-05	2	1496.71	0.209503	31.2593	0
	High	LGANVGSAQGPTGLGK	1	1	1	ATCG00280.1		0	55.92	7.21521e-05	2	1426.76	-0.264468	27.6369	0
AT5G04140.1	glutamate synthase 1	94.7828	2.34	3	3	3	3	1622	176.64	6.31592
	A3	Sequence	# PSMs	# Proteins	# Protein Groups	Protein Group Accessions	Modifications	ΔCn	IonScore	Exp Value	Charge	MH+ [Da]	ΔM [ppm]	RT [min]	# Missed Cleavages
	High	SSTVmENEEILR	1	2	1	AT5G04140.1	M5(Oxidation)	0	56.04	6.44614e-05	2	1423.68	1.53013	28.373	0
	High	GLQNGDIATSAIK	1	2	1	AT5G04140.1		0	53.92	0.000153079	2	1287.69	2.35745	29.1018	0
	High	FcTGGmSLGAISR	1	3	1	AT5G04140.1	C2(Carbamidomethyl); M6(Oxidation)	0	41.46	0.00130753	2	1372.64	1.03288	29.8707	0
AT1G20620.4	catalase 3	93.3849	10.08	7	3	3	3	377	43.9211	7.60596
	A3	Sequence	# PSMs	# Proteins	# Protein Groups	Protein Group Accessions	Modifications	ΔCn	IonScore	Exp Value	Charge	MH+ [Da]	ΔM [ppm]	RT [min]	# Missed Cleavages
	High	LGPNYLQLPVNAPK	1	7	1	AT1G20620.4		0	75.18	6.44702e-07	2	1523.86	-0.254411	36.9481	0
	High	EGNFDLVGNNTPVFFIR	1	4	1	AT1G20620.4		0	41.54	0.00251822	2	1938.97	0.977125	44.225	0
	Medium	LNVRPSI	1	4	1	AT1G20620.4		0	28.19	0.0150188	2	798.483	0.167444	28.5392	0
AT2G07698.1	ATPase, F1 complex, alpha subunit protein	89.843	5.02	2	2	4	4	777	85.8793	5.56689
	A3	Sequence	# PSMs	# Proteins	# Protein Groups	Protein Group Accessions	Modifications	ΔCn	IonScore	Exp Value	Charge	MH+ [Da]	ΔM [ppm]	RT [min]	# Missed Cleavages
	High	AAELTNLFESR	1	2	1	AT2G07698.1		0	51.52	0.000278354	2	1250.64	-0.472408	37.1396	0
	High	AVDSLVPIGR	1	2	1	AT2G07698.1		0	44.75	0.000561067	2	1026.6	2.62043	32.2565	0
	High	ELLIGDRQTGK	1	2	2	AT2G07698.1;ATCG00120.1		0	44.74	0.00146214	2	1229.69	0.274024	24.1724	1
	Medium	QmSLLLR	1	3	2	ATCG00120.1;AT2G07698.1	M2(Oxidation)	0	31.87	0.0236647	2	876.497	0.258742	29.0508	0
AT4G04640.1	ATPase, F1 complex, gamma subunit protein	88.9146	6.97	1	2	2	2	373	40.8856	8.00146
	A3	Sequence	# PSMs	# Proteins	# Protein Groups	Protein Group Accessions	Modifications	ΔCn	IonScore	Exp Value	Charge	MH+ [Da]	ΔM [ppm]	RT [min]	# Missed Cleavages
	High	VALVVVTGDR	1	1	1	AT4G04640.1		0	60.47	2.23011e-05	2	1028.61	-0.019852	30.5949	0
	High	mSAmSSASDNASDLKK	1	1	1	AT4G04640.1	M1(Oxidation); M4(Oxidation)	0	53.7	2.9434e-05	3	1674.73	-1.25711	18.7354	1
AT3G13920.3	eukaryotic translation initiation factor 4A1	87.8382	9.2	7	3	3	3	402	45.6715	6.27783
	A3	Sequence	# PSMs	# Proteins	# Protein Groups	Protein Group Accessions	Modifications	ΔCn	IonScore	Exp Value	Charge	MH+ [Da]	ΔM [ppm]	RT [min]	# Missed Cleavages
	High	GLDVIQQAQSGTGK	1	7	1	AT3G13920.3		0	60.14	4.25558e-05	2	1401.73	-0.767598	29.7852	0
	High	mFVLDEADEmLSR	1	7	1	AT3G13920.3	M1(Oxidation); M10(Oxidation)	0	41.99	0.000584981	2	1587.7	0.0952941	35.3089	0
	High	VLITTDLLAR	1	7	1	AT3G13920.3		0	38.37	0.00175383	2	1114.69	3.12172	37.2147	0
AT2G34420.1	photosystem II light harvesting complex gene B1B2	86.6771	8.3	7	3	3	3	265	28.0361	5.43994
	A3	Sequence	# PSMs	# Proteins	# Protein Groups	Protein Group Accessions	Modifications	ΔCn	IonScore	Exp Value	Charge	MH+ [Da]	ΔM [ppm]	RT [min]	# Missed Cleavages
	High	GPSGSPWYGSDRVK	1	3	1	AT2G34420.1		0	59.79	3.31131e-05	2	1492.72	0.301522	26.4767	1
	High	FGEAVWFK	1	7	1	AT2G34420.1		0	41.02	0.00150624	2	983.501	1.98737	37.6593	0
	High	GPSGSPWYGSDR	1	3	1	AT2G34420.1		0	34.56	0.00327199	2	1265.55	-0.0792869	28.8827	0
AT4G05180.1	photosystem II subunit Q-2	83.2863	11.74	1	2	2	2	230	24.6281	9.71533
	A3	Sequence	# PSMs	# Proteins	# Protein Groups	Protein Group Accessions	Modifications	ΔCn	IonScore	Exp Value	Charge	MH+ [Da]	ΔM [ppm]	RT [min]	# Missed Cleavages
	High	LFQTIDNLDYAAR	1	1	1	AT4G05180.1		0	76.76	7.55943e-07	2	1539.78	0.368895	36.9873	0
	Medium	FYIQPLSPTEAAAR	1	1	1	AT4G05180.1		0	32.8	0.0230653	2	1563.82	-0.659888	35.4555	0
AT2G38540.1	lipid transfer protein 1	82.64	8.47	1	1	1	1	118	11.747	8.95361
	A3	Sequence	# PSMs	# Proteins	# Protein Groups	Protein Group Accessions	Modifications	ΔCn	IonScore	Exp Value	Charge	MH+ [Da]	ΔM [ppm]	RT [min]	# Missed Cleavages
	High	ALGSGLNAGR	1	1	1	AT2G38540.1		0	82.64	1.32859e-07	2	915.501	-0.191611	23.9073	0
AT1G13020.1	eukaryotic initiation factor 4B2	81.3707	7.29	1	3	3	4	549	59.289	8.71924
	A3	Sequence	# PSMs	# Proteins	# Protein Groups	Protein Group Accessions	Modifications	ΔCn	IonScore	Exp Value	Charge	MH+ [Da]	ΔM [ppm]	RT [min]	# Missed Cleavages
	High	GVLPSGGGVQEER	1	1	1	AT1G13020.1		0	58.16	4.03277e-05	2	1284.65	-0.369833	26.6159	0
	Medium	KADTEVSETPTAVK	2	1	1	AT1G13020.1		0	38.54	0.0060952	2	1475.76	-1.25068	21.3045	1
	Medium	GAYTAPSSAGLTR	1	1	1	AT1G13020.1		0	36.18	0.0088323	2	1251.63	-1.35039	26.1848	0
AT1G78900.1	vacuolar ATP synthase subunit A	81.3463	3.85	1	2	2	2	623	68.7688	5.23682
	A3	Sequence	# PSMs	# Proteins	# Protein Groups	Protein Group Accessions	Modifications	ΔCn	IonScore	Exp Value	Charge	MH+ [Da]	ΔM [ppm]	RT [min]	# Missed Cleavages
	High	TTLVANTSNmPVAAR	1	1	1	AT1G78900.1	M10(Oxidation)	0	70.78	3.60563e-06	2	1561.8	0.230809	25.2284	0
	Medium	ISGDVYIPR	1	1	1	AT1G78900.1		0	37.34	0.00741696	2	1019.55	-1.02922	30.2348	0
AT2G10940.1	Bifunctional inhibitor/lipid-transfer protein/seed storage 2S albumin superfamily protein	81.21	4.47	1	1	1	1	291	29.6289	9.39307
	A3	Sequence	# PSMs	# Proteins	# Protein Groups	Protein Group Accessions	Modifications	ΔCn	IonScore	Exp Value	Charge	MH+ [Da]	ΔM [ppm]	RT [min]	# Missed Cleavages
	High	LGAcVDLLGGLVK	1	1	1	AT2G10940.1	C4(Carbamidomethyl)	0	81.21	2.33105e-07	2	1314.75	0.0756696	41.1024	0
AT5G14740.2	carbonic anhydrase 2	75.806	12.36	5	2	3	3	259	28.3264	5.52881
	A3	Sequence	# PSMs	# Proteins	# Protein Groups	Protein Group Accessions	Modifications	ΔCn	IonScore	Exp Value	Charge	MH+ [Da]	ΔM [ppm]	RT [min]	# Missed Cleavages
	High	VLAESESSAFEDQcGR	1	5	1	AT5G14740.2	C14(Carbamidomethyl)	0	55.61	1.93727e-05	2	1784.78	-0.326813	29.5341	0
	High	YETNPALYGELAK	1	8	2	AT5G14740.2;AT3G01500.1		0	40.25	0.00324757	2	1468.73	0.0680127	32.902	0
	Medium	VLAESESSAFEDQcGRcER	1	5	1	AT5G14740.2	C14(Carbamidomethyl); C17(Carbamidomethyl)	0	22.16	0.0249335	3	2229.95	-0.129203	27.6073	1
AT5G42650.1	allene oxide synthase	73.82	3.28	1	1	1	1	518	58.1604	8.66064
	A3	Sequence	# PSMs	# Proteins	# Protein Groups	Protein Group Accessions	Modifications	ΔCn	IonScore	Exp Value	Charge	MH+ [Da]	ΔM [ppm]	RT [min]	# Missed Cleavages
	High	ADFGGSSDGTAFNFLAR	1	1	1	AT5G42650.1		0	73.82	7.24095e-07	2	1732.8	1.63115	40.9034	0
ATCG00830.1	ribosomal protein L2	73.4563	13.87	1	2	2	2	274	29.8461	10.8433
	A3	Sequence	# PSMs	# Proteins	# Protein Groups	Protein Group Accessions	Modifications	ΔCn	IonScore	Exp Value	Charge	MH+ [Da]	ΔM [ppm]	RT [min]	# Missed Cleavages
	High	GAIIGDTIVSGTEVPIK	1	1	1	ATCG00830.1		0	61.78	1.44032e-05	2	1669.94	0.810126	36.7772	0
	Medium	LISKNcSATVGQVGNVGVNQK	1	1	1	ATCG00830.1	C6(Carbamidomethyl)	0	34.95	0.0104764	3	2173.14	1.24692	25.9722	1
ATCG00540.1	photosynthetic electron transfer A	72.81	5	1	1	1	1	320	35.3348	8.29443
	A3	Sequence	# PSMs	# Proteins	# Protein Groups	Protein Group Accessions	Modifications	ΔCn	IonScore	Exp Value	Charge	MH+ [Da]	ΔM [ppm]	RT [min]	# Missed Cleavages
	High	SNNTVYNATAGGIISK	1	1	1	ATCG00540.1		0	72.81	2.00015e-06	2	1609.82	0.505619	30.4549	0
AT3G18070.2	beta glucosidase 43	72.2	3.77	3	1	1	1	424	48.2821	7.86963
	A3	Sequence	# PSMs	# Proteins	# Protein Groups	Protein Group Accessions	Modifications	ΔCn	IonScore	Exp Value	Charge	MH+ [Da]	ΔM [ppm]	RT [min]	# Missed Cleavages
	High	VVAALGYDNGIFAPGR	1	3	1	AT3G18070.2		0	72.2	2.37107e-06	2	1619.86	1.175	37.8716	0
AT2G44210.1	Protein of Unknown Function (DUF239)	71.2263	7.23	2	2	2	2	415	46.4978	7.47412
	A3	Sequence	# PSMs	# Proteins	# Protein Groups	Protein Group Accessions	Modifications	ΔCn	IonScore	Exp Value	Charge	MH+ [Da]	ΔM [ppm]	RT [min]	# Missed Cleavages
	High	NVQVVDGSNELR	1	2	1	AT2G44210.1		0	61.04	2.4123e-05	2	1329.68	0.127564	27.8097	0
	Medium	NPENLQVFTDQENcYNVK	1	2	1	AT2G44210.1	C14(Carbamidomethyl)	0	33.96	0.00568534	3	2212	-0.194304	35.1098	0
AT3G14210.1	epithiospecifier modifier 1	70.6239	6.12	1	2	2	2	392	44.0322	7.72314
	A3	Sequence	# PSMs	# Proteins	# Protein Groups	Protein Group Accessions	Modifications	ΔCn	IonScore	Exp Value	Charge	MH+ [Da]	ΔM [ppm]	RT [min]	# Missed Cleavages
	High	TGNEcYELLNDLAK	1	1	1	AT3G14210.1	C5(Carbamidomethyl)	0	57.1	4.26041e-05	2	1639.76	-0.473562	38.814	0
	High	IGPmLNEFAK	1	1	1	AT3G14210.1	M4(Oxidation)	0	41	0.00308994	2	1135.58	2.3969	31.5235	0
AT4G03280.2	photosynthetic electron transfer C	70.61	6.67	2	1	1	1	210	22.5185	8.32373
	A3	Sequence	# PSMs	# Proteins	# Protein Groups	Protein Group Accessions	Modifications	ΔCn	IonScore	Exp Value	Charge	MH+ [Da]	ΔM [ppm]	RT [min]	# Missed Cleavages
	High	DALGNDVVAAEWLK	1	2	1	AT4G03280.2		0	70.61	2.72419e-06	2	1500.77	2.09041	41.9344	0
AT1G75750.2	GAST1 protein homolog 1	70.4175	11.34	2	2	2	2	97	10.6383	9.11475
	A3	Sequence	# PSMs	# Proteins	# Protein Groups	Protein Group Accessions	Modifications	ΔCn	IonScore	Exp Value	Charge	MH+ [Da]	ΔM [ppm]	RT [min]	# Missed Cleavages
	High	IDcGSAcVAR	1	2	1	AT1G75750.2	C3(Carbamidomethyl); C7(Carbamidomethyl)	0	62.16	6.93274e-06	2	1108.49	0.242851	22.1013	0
	Medium	KIDcGSAcVAR	1	2	1	AT1G75750.2	C4(Carbamidomethyl); C8(Carbamidomethyl)	0	36.32	0.00584531	2	1236.58	-0.67018	19.5535	1
AT1G09340.1	chloroplast RNA binding	70.2627	10.05	1	3	3	3	378	42.593	8.1626
	A3	Sequence	# PSMs	# Proteins	# Protein Groups	Protein Group Accessions	Modifications	ΔCn	IonScore	Exp Value	Charge	MH+ [Da]	ΔM [ppm]	RT [min]	# Missed Cleavages
	High	QLPGESDQDFADFSSK	1	1	1	AT1G09340.1		0	53.62	4.90997e-05	2	1770.78	0.347265	34.9346	0
	Medium	DLATAFLNVLGNEK	1	1	1	AT1G09340.1		0	39.58	0.0040041	2	1504.8	2.86943	48.6755	0
	Medium	FIGLFLSR	1	1	1	AT1G09340.1		0	26.66	0.0219011	2	952.563	1.72865	40.6489	0
AT4G37930.1	serine transhydroxymethyltransferase 1	70.1778	3.87	3	2	2	2	517	57.3643	8.1333
	A3	Sequence	# PSMs	# Proteins	# Protein Groups	Protein Group Accessions	Modifications	ΔCn	IonScore	Exp Value	Charge	MH+ [Da]	ΔM [ppm]	RT [min]	# Missed Cleavages
	High	LIVAGASAYAR	1	3	1	AT4G37930.1		0	66.63	5.00808e-06	2	1091.62	1.07596	29.2167	0
	Medium	mGTPALTSR	1	3	1	AT4G37930.1	M1(Oxidation)	0	31.64	0.0244377	2	949.477	-0.167413	21.9646	0
AT2G20260.1	photosystem I subunit E-2	70.1063	29.66	2	2	2	2	145	15.18	9.94971
	A3	Sequence	# PSMs	# Proteins	# Protein Groups	Protein Group Accessions	Modifications	ΔCn	IonScore	Exp Value	Charge	MH+ [Da]	ΔM [ppm]	RT [min]	# Missed Cleavages
	High	NVGSVVAVDQDPK	1	2	1	AT2G20260.1		0	57.57	5.20579e-05	2	1327.68	-1.24273	26.9643	0
	Medium	AAEDTPPATASSDSSSTTAAAAPAKVPAAK	1	1	1	AT2G20260.1		0	34.81	0.0113647	3	2742.34	0.518973	24.4324	1
AT4G13940.4	S-adenosyl-L-homocysteine hydrolase	69.7884	7.38	5	2	2	2	325	35.5088	5.16064
	A3	Sequence	# PSMs	# Proteins	# Protein Groups	Protein Group Accessions	Modifications	ΔCn	IonScore	Exp Value	Charge	MH+ [Da]	ΔM [ppm]	RT [min]	# Missed Cleavages
	High	LVGVSEETTTGVK	1	5	1	AT4G13940.4		0	51.12	0.000305982	2	1319.71	1.67903	27.1231	0
	High	aLLVEKTSSGR	1	4	1	AT4G13940.4	N-Term(Acetyl)	0	46.84	0.000623113	2	1202.68	1.53204	31.5593	1
AT1G04410.1	Lactate/malate dehydrogenase family protein	67.82	4.82	3	1	1	1	332	35.5483	6.55127
	A3	Sequence	# PSMs	# Proteins	# Protein Groups	Protein Group Accessions	Modifications	ΔCn	IonScore	Exp Value	Charge	MH+ [Da]	ΔM [ppm]	RT [min]	# Missed Cleavages
	High	VLVVANPANTNALILK	1	3	1	AT1G04410.1		0	67.82	5.61667e-07	2	1650	0.721243	36.9679	0
AT2G41840.1	Ribosomal protein S5 family protein	67.6527	10.53	4	2	2	3	285	30.8593	10.2866
	A3	Sequence	# PSMs	# Proteins	# Protein Groups	Protein Group Accessions	Modifications	ΔCn	IonScore	Exp Value	Charge	MH+ [Da]	ΔM [ppm]	RT [min]	# Missed Cleavages
	High	VLQFAGIDDVFTSSR	1	4	1	AT2G41840.1		0	46.99	0.000683953	2	1654.85	1.00985	42.322	0
	Medium	ALSTSKPDPVVEDQA	2	1	1	AT2G41840.1		0	32	0.0202537	2	1556.78	0.862362	26.8409	0
AT2G04030.2	Chaperone protein htpG family protein	66.13	1.8	2	1	1	1	777	88.2016	5.0083
	A3	Sequence	# PSMs	# Proteins	# Protein Groups	Protein Group Accessions	Modifications	ΔCn	IonScore	Exp Value	Charge	MH+ [Da]	ΔM [ppm]	RT [min]	# Missed Cleavages
	High	GVVDSDDLPLNVSR	1	2	1	AT2G04030.2		0	66.13	8.66642e-06	2	1485.76	0.822163	34.6667	0
AT5G25610.1	BURP domain-containing protein	65.39	2.81	1	1	1	1	392	42.2326	9.36377
	A3	Sequence	# PSMs	# Proteins	# Protein Groups	Protein Group Accessions	Modifications	ΔCn	IonScore	Exp Value	Charge	MH+ [Da]	ΔM [ppm]	RT [min]	# Missed Cleavages
	High	TGSGTAVNVGK	1	1	1	AT5G25610.1		0	65.39	1.32393e-05	2	990.52	-1.1398	19.1808	0
AT5G01530.1	light harvesting complex photosystem II	65.389	13.1	2	2	3	3	290	31.12	6.13818
	A3	Sequence	# PSMs	# Proteins	# Protein Groups	Protein Group Accessions	Modifications	ΔCn	IonScore	Exp Value	Charge	MH+ [Da]	ΔM [ppm]	RT [min]	# Missed Cleavages
	High	NLAGDVIGTR	1	1	1	AT5G01530.1		0	46.34	0.000794376	2	1015.55	1.08859	30.441	0
	High	STPFQPYSEVFGIQR	1	3	2	AT3G08940.2;AT5G01530.1		0	40.31	0.00277936	2	1755.87	0.0942875	40.371	0
	Medium	FFDPLGLAADPEK	1	1	1	AT5G01530.1		0	38.52	0.00568043	2	1419.72	1.00389	41.9079	0
AT3G26400.1	eukaryotic translation initiation factor 4B1	64.07	3.38	1	1	1	1	532	57.6854	8.1333
	A3	Sequence	# PSMs	# Proteins	# Protein Groups	Protein Group Accessions	Modifications	ΔCn	IonScore	Exp Value	Charge	MH+ [Da]	ΔM [ppm]	RT [min]	# Missed Cleavages
	High	NSVGLTQQEILQLPTGPR	1	1	1	AT3G26400.1		0	64.07	7.93277e-06	2	1951.06	-0.54397	38.0254	0
AT5G02500.2	heat shock cognate protein 70-1	63.1626	3.07	3	2	2	2	521	57.2007	5.09717
	A3	Sequence	# PSMs	# Proteins	# Protein Groups	Protein Group Accessions	Modifications	ΔCn	IonScore	Exp Value	Charge	MH+ [Da]	ΔM [ppm]	RT [min]	# Missed Cleavages
	High	DAGVIAGLNVmR	1	3	1	AT5G02500.2	M11(Oxidation)	0	47.49	0.000689781	2	1231.65	0.787698	33.4564	0
	High	QATKDAGVIAGLNVmR	1	3	1	AT5G02500.2	M15(Oxidation)	0	46.39	0.000903534	3	1659.88	-0.126914	29.0918	1
AT1G23310.2	glutamate:glyoxylate aminotransferase	63.09	4.08	3	1	1	1	441	48.5189	8.30908
	A3	Sequence	# PSMs	# Proteins	# Protein Groups	Protein Group Accessions	Modifications	ΔCn	IonScore	Exp Value	Charge	MH+ [Da]	ΔM [ppm]	RT [min]	# Missed Cleavages
	High	DGYPSDPELIFLTDGASK	1	3	1	AT1G23310.2		0	63.09	1.57336e-05	2	1924.92	0.495257	43.4005	0
AT3G46780.1	plastid transcriptionally active 16	60.95	3.73	1	1	1	1	510	54.3254	8.90967
	A3	Sequence	# PSMs	# Proteins	# Protein Groups	Protein Group Accessions	Modifications	ΔCn	IonScore	Exp Value	Charge	MH+ [Da]	ΔM [ppm]	RT [min]	# Missed Cleavages
	High	SLIPVVTNPSTGLVFGNNR	1	1	1	AT3G46780.1		0	60.95	2.26996e-05	2	1985.08	0.762745	41.0256	0
AT4G27440.1	protochlorophyllide oxidoreductase B	60.9043	4.74	2	2	2	2	401	43.3323	9.15869
	A3	Sequence	# PSMs	# Proteins	# Protein Groups	Protein Group Accessions	Modifications	ΔCn	IonScore	Exp Value	Charge	MH+ [Da]	ΔM [ppm]	RT [min]	# Missed Cleavages
	High	GNVVVTGASSGLGLATAK	1	2	1	AT4G27440.1		0	55.62	8.07394e-05	2	1601.89	1.05967	32.0903	0
	Medium	KGNVVVTGASSGLGLATAK	1	2	1	AT4G27440.1		0	34.33	0.00562691	3	1729.98	0.444629	29.2713	1
AT3G08580.1	ADP/ATP carrier 1	59.3885	9.19	3	4	4	4	381	41.4494	9.83252
	A3	Sequence	# PSMs	# Proteins	# Protein Groups	Protein Group Accessions	Modifications	ΔCn	IonScore	Exp Value	Charge	MH+ [Da]	ΔM [ppm]	RT [min]	# Missed Cleavages
	High	GAGANILR	1	3	1	AT3G08580.1		0	38.85	0.00242389	2	771.447	0.211238	23.9162	0
	Medium	TIKDEGFGSLWR	1	1	1	AT3G08580.1		0	36.79	0.00799951	3	1408.72	1.47858	35.0269	1
	Medium	GNTANVIR	1	3	1	AT3G08580.1		0	36.1	0.00770779	2	844.464	0.322632	19.7309	0
	Medium	SSLDAFK	1	1	1	AT3G08580.1		0	31.94	0.00924417	2	767.396	3.16562	27.9469	0
AT4G21280.1	photosystem II subunit QA	59.23	5.83	2	1	1	1	223	23.7807	9.64209
	A3	Sequence	# PSMs	# Proteins	# Protein Groups	Protein Group Accessions	Modifications	ΔCn	IonScore	Exp Value	Charge	MH+ [Da]	ΔM [ppm]	RT [min]	# Missed Cleavages
	High	LFDTIDNLDYAAK	1	2	1	AT4G21280.1		0	59.23	3.60584e-05	2	1498.75	1.88528	38.281	0
AT2G21410.1	vacuolar proton ATPase A2	56.95	2.07	2	1	1	1	821	93.0454	5.5415
	A3	Sequence	# PSMs	# Proteins	# Protein Groups	Protein Group Accessions	Modifications	ΔCn	IonScore	Exp Value	Charge	MH+ [Da]	ΔM [ppm]	RT [min]	# Missed Cleavages
	High	AAVDSNSQVGSIFQVLR	1	2	1	AT2G21410.1		0	56.95	7.50832e-05	2	1790.94	1.77299	41.4554	0
AT5G09660.2	peroxisomal NAD-malate dehydrogenase 2	56.7263	7.81	5	2	2	2	333	34.9534	7.66455
	A3	Sequence	# PSMs	# Proteins	# Protein Groups	Protein Group Accessions	Modifications	ΔCn	IonScore	Exp Value	Charge	MH+ [Da]	ΔM [ppm]	RT [min]	# Missed Cleavages
	High	ANTFVAEVLGLDPR	1	4	1	AT5G09660.2		0	48.57	0.000622699	2	1501.8	-2.30947	44.7814	0
	Medium	IQNGGTEVVEAK	1	5	1	AT5G09660.2		0	34.43	0.0138642	2	1244.65	0.448271	22.3487	0
AT5G23060.1	calcium sensing receptor	56.04	2.84	1	1	1	1	387	41.2598	9.39307
	A3	Sequence	# PSMs	# Proteins	# Protein Groups	Protein Group Accessions	Modifications	ΔCn	IonScore	Exp Value	Charge	MH+ [Da]	ΔM [ppm]	RT [min]	# Missed Cleavages
	High	TVTDVAQQTSK	1	1	1	AT5G23060.1		0	56.04	0.000103412	2	1177.61	0.874564	21.3702	0
AT3G09680.1	Ribosomal protein S12/S23 family protein	55.21	7.75	2	1	1	1	142	15.7596	10.2866
	A3	Sequence	# PSMs	# Proteins	# Protein Groups	Protein Group Accessions	Modifications	ΔCn	IonScore	Exp Value	Charge	MH+ [Da]	ΔM [ppm]	RT [min]	# Missed Cleavages
	High	VSGVSLLALFK	1	2	1	AT3G09680.1		0	55.21	1.02442e-05	2	1133.69	-0.226471	44.6773	0
AT3G56340.1	Ribosomal protein S26e family protein	53.63	11.54	3	1	1	1	130	14.6187	11.0923
	A3	Sequence	# PSMs	# Proteins	# Protein Groups	Protein Group Accessions	Modifications	ΔCn	IonScore	Exp Value	Charge	MH+ [Da]	ΔM [ppm]	RT [min]	# Missed Cleavages
	High	DVQEASVYEGYTLPK	1	3	1	AT3G56340.1		0	53.63	0.000119866	2	1698.83	2.02953	35.4654	0
AT4G01050.1	thylakoid rhodanese-like	53.49	2.79	1	1	1	1	466	49.357	5.30029
	A3	Sequence	# PSMs	# Proteins	# Protein Groups	Protein Group Accessions	Modifications	ΔCn	IonScore	Exp Value	Charge	MH+ [Da]	ΔM [ppm]	RT [min]	# Missed Cleavages
	High	LGTDDNAQLLDIR	1	1	1	AT4G01050.1		0	53.49	0.000181772	2	1443.74	0.55772	35.503	0
AT4G16500.1	Cystatin/monellin superfamily protein	52.07	11.11	1	1	1	1	117	12.5479	9.12939
	A3	Sequence	# PSMs	# Proteins	# Protein Groups	Protein Group Accessions	Modifications	ΔCn	IonScore	Exp Value	Charge	MH+ [Da]	ΔM [ppm]	RT [min]	# Missed Cleavages
	High	VVEGTTQVVSGTK	1	1	1	AT4G16500.1		0	52.07	0.000218546	2	1304.71	0.977598	23.2402	0
AT1G06950.1	translocon at the inner envelope membrane of chloroplasts 110	52.07	1.28	1	1	1	1	1016	112.051	5.97314
	A3	Sequence	# PSMs	# Proteins	# Protein Groups	Protein Group Accessions	Modifications	ΔCn	IonScore	Exp Value	Charge	MH+ [Da]	ΔM [ppm]	RT [min]	# Missed Cleavages
	High	LSNSLVQAVALLR	1	1	1	AT1G06950.1		0	52.07	7.26417e-05	2	1383.83	-0.0408951	42.1279	0
AT1G15250.1	Zinc-binding ribosomal protein family protein	51.15	10.53	3	1	1	1	95	10.8096	11.8687
	A3	Sequence	# PSMs	# Proteins	# Protein Groups	Protein Group Accessions	Modifications	ΔCn	IonScore	Exp Value	Charge	MH+ [Da]	ΔM [ppm]	RT [min]	# Missed Cleavages
	High	cSAcAYPAAR	1	3	1	AT1G15250.1	C1(Carbamidomethyl); C4(Carbamidomethyl)	0	51.15	5.21806e-05	2	1126.48	-0.446829	21.5844	0
AT4G30690.1	Translation initiation factor 3 protein	51.0247	13.17	3	3	3	3	281	31.8036	9.5249
	A3	Sequence	# PSMs	# Proteins	# Protein Groups	Protein Group Accessions	Modifications	ΔCn	IonScore	Exp Value	Charge	MH+ [Da]	ΔM [ppm]	RT [min]	# Missed Cleavages
	Medium	QKESEDDDSLDISAIR	1	2	1	AT4G30690.1		0	37.91	0.00423128	3	1820.85	1.20341	30.6551	1
	Medium	NIAIELLR	1	3	1	AT4G30690.1		0	33.47	0.00739888	2	941.579	1.14144	36.8659	0
	Medium	MGYNIDQHDYSVR	1	2	1	AT4G30690.1		0	28.64	0.0157289	3	1597.71	1.55545	29.2358	0
AT4G20890.1	tubulin beta-9 chain	50.81	2.25	8	1	1	1	444	49.6255	4.77979
	A3	Sequence	# PSMs	# Proteins	# Protein Groups	Protein Group Accessions	Modifications	ΔCn	IonScore	Exp Value	Charge	MH+ [Da]	ΔM [ppm]	RT [min]	# Missed Cleavages
	High	LAVNLIPFPR	1	8	1	AT4G20890.1		0	50.81	8.75493e-05	2	1139.69	1.11479	40.644	0
AT1G66970.1	SHV3-like 2	50.26	1.83	1	1	1	1	763	83.7357	5.17334
	A3	Sequence	# PSMs	# Proteins	# Protein Groups	Protein Group Accessions	Modifications	ΔCn	IonScore	Exp Value	Charge	MH+ [Da]	ΔM [ppm]	RT [min]	# Missed Cleavages
	High	WQTLNGDAPLVIAR	1	1	1	AT1G66970.1		0	50.26	0.000220873	2	1553.85	3.4709	37.237	0
AT5G50920.1	CLPC homologue 1	50.1802	2.05	4	2	2	2	929	103.388	6.771
	A3	Sequence	# PSMs	# Proteins	# Protein Groups	Protein Group Accessions	Modifications	ΔCn	IonScore	Exp Value	Charge	MH+ [Da]	ΔM [ppm]	RT [min]	# Missed Cleavages
	High	TAIAEGLAQR	1	4	1	AT5G50920.1		0	48.3	0.000477012	2	1029.57	-0.728983	26.5136	0
	Medium	AEVSAIQAK	1	1	1	AT5G50920.1		0	33.12	0.018648	2	916.511	1.26854	21.599	0
AT5G35530.1	Ribosomal protein S3 family protein	49.05	5.24	3	1	1	1	248	27.4406	9.53955
	A3	Sequence	# PSMs	# Proteins	# Protein Groups	Protein Group Accessions	Modifications	ΔCn	IonScore	Exp Value	Charge	MH+ [Da]	ΔM [ppm]	RT [min]	# Missed Cleavages
	High	ELAEDGYSGVEVR	1	3	1	AT5G35530.1		0	49.05	0.000289972	2	1423.67	-1.7583	30.1297	0
ATCG00720.1	photosynthetic electron transfer B	48.53	5.58	1	1	1	1	215	24.1366	8.76318
	A3	Sequence	# PSMs	# Proteins	# Protein Groups	Protein Group Accessions	Modifications	ΔCn	IonScore	Exp Value	Charge	MH+ [Da]	ΔM [ppm]	RT [min]	# Missed Cleavages
	High	GSASVGQSTLTR	1	1	1	ATCG00720.1		0	48.53	0.000660725	2	1163.6	0.793476	22.5904	0
AT5G47210.1	Hyaluronan / mRNA binding family	48.4363	4.76	1	1	1	2	357	37.9768	8.77783
	A3	Sequence	# PSMs	# Proteins	# Protein Groups	Protein Group Accessions	Modifications	ΔCn	IonScore	Exp Value	Charge	MH+ [Da]	ΔM [ppm]	RT [min]	# Missed Cleavages
	High	EAAAPAIGDTAQFPSLG	2	1	1	AT5G47210.1		0	41.14	0.0022151	2	1615.8	1.20317	41.1469	0
AT4G33010.1	glycine decarboxylase P-protein 1	48.1363	2.12	3	2	2	2	1037	112.853	6.97607
	A3	Sequence	# PSMs	# Proteins	# Protein Groups	Protein Group Accessions	Modifications	ΔCn	IonScore	Exp Value	Charge	MH+ [Da]	ΔM [ppm]	RT [min]	# Missed Cleavages
	High	GNADVQNNVLK	1	2	1	AT4G33010.1		0	39.37	0.00319665	2	1171.61	-0.0139283	24.3197	0
	Medium	EYAAFPAPWLR	1	2	1	AT4G33010.1		0	36.04	0.0102168	2	1320.67	0.954804	41.5509	0
AT5G25980.2	glucoside glucohydrolase 2	47.9863	4.02	4	2	2	2	547	62.6921	7.44482
	A3	Sequence	# PSMs	# Proteins	# Protein Groups	Protein Group Accessions	Modifications	ΔCn	IonScore	Exp Value	Charge	MH+ [Da]	ΔM [ppm]	RT [min]	# Missed Cleavages
	High	ASGLWYQSFLR	1	1	1	AT5G25980.2		0	38.58	0.00370957	2	1327.68	1.91391	42.0309	0
	Medium	GYALGTDAPGR	1	4	1	AT5G25980.2		0	37.68	0.00644046	2	1077.53	0.448444	26.5602	0
AT1G11860.1	Glycine cleavage T-protein family	46.74	2.7	1	1	1	1	408	44.4168	8.36768
	A3	Sequence	# PSMs	# Proteins	# Protein Groups	Protein Group Accessions	Modifications	ΔCn	IonScore	Exp Value	Charge	MH+ [Da]	ΔM [ppm]	RT [min]	# Missed Cleavages
	High	VGFFSSGPPAR	1	1	1	AT1G11860.1		0	46.74	0.0007499	2	1121.57	0.887502	32.0675	0
AT3G25920.1	ribosomal protein L15	46.15	3.97	1	1	1	1	277	29.6889	10.77
	A3	Sequence	# PSMs	# Proteins	# Protein Groups	Protein Group Accessions	Modifications	ΔCn	IonScore	Exp Value	Charge	MH+ [Da]	ΔM [ppm]	RT [min]	# Missed Cleavages
	High	GFEGGQTALYR	1	1	1	AT3G25920.1		0	46.15	0.00044771	2	1198.59	0.890999	29.3594	0
AT3G08940.2	light harvesting complex photosystem II	45.4963	9.76	2	1	2	2	287	31.174	6.23975
	A3	Sequence	# PSMs	# Proteins	# Protein Groups	Protein Group Accessions	Modifications	ΔCn	IonScore	Exp Value	Charge	MH+ [Da]	ΔM [ppm]	RT [min]	# Missed Cleavages
	High	STPFQPYSEVFGLQR	1	3	2	AT3G08940.2;AT5G01530.1		0	40.31	0.00277936	2	1755.87	0.0942875	40.371	0
	Medium	FFDPLGLASDPVK	1	1	1	AT3G08940.2		0	33.46	0.0186413	2	1405.74	-0.707252	42.4315	0
AT4G12800.1	photosystem I subunit l	44.7733	10.5	1	2	2	2	219	23.0371	9.84717
	A3	Sequence	# PSMs	# Proteins	# Protein Groups	Protein Group Accessions	Modifications	ΔCn	IonScore	Exp Value	Charge	MH+ [Da]	ΔM [ppm]	RT [min]	# Missed Cleavages
	Medium	EGEPSIAPSLTLTGR	1	1	1	AT4G12800.1		0	37.42	0.00537062	2	1527.8	-0.208346	35.2325	0
	High	TAVNPLLR	1	1	1	AT4G12800.1		0	35.42	0.0027703	2	883.538	2.52882	29.2284	0
AT3G62030.3	rotamase CYP 4	43.88	4.63	3	1	1	1	259	28.0611	8.74854
	A3	Sequence	# PSMs	# Proteins	# Protein Groups	Protein Group Accessions	Modifications	ΔCn	IonScore	Exp Value	Charge	MH+ [Da]	ΔM [ppm]	RT [min]	# Missed Cleavages
	High	IVmGLFGEVVPK	1	3	1	AT3G62030.3	M3(Oxidation)	0	43.88	0.00108863	2	1304.73	-1.05769	37.6842	0
AT4G10340.1	light harvesting complex of photosystem II 5	43.35	3.93	1	1	1	1	280	30.1377	6.3667
	A3	Sequence	# PSMs	# Proteins	# Protein Groups	Protein Group Accessions	Modifications	ΔCn	IonScore	Exp Value	Charge	MH+ [Da]	ΔM [ppm]	RT [min]	# Missed Cleavages
	High	AVSETSDELAK	1	1	1	AT4G10340.1		0	43.35	0.00138945	2	1149.56	-0.131597	22.5067	0
AT3G49910.1	Translation protein SH3-like family protein	42.83	9.59	1	1	1	1	146	16.9342	10.7847
	A3	Sequence	# PSMs	# Proteins	# Protein Groups	Protein Group Accessions	Modifications	ΔCn	IonScore	Exp Value	Charge	MH+ [Da]	ΔM [ppm]	RT [min]	# Missed Cleavages
	High	VNGTTVNVGIQPSK	1	1	1	AT3G49910.1		0	42.83	0.00169388	2	1413.77	-1.45397	27.4022	0
AT3G12490.1	cystatin B	42.05	11.44	1	1	1	1	201	22.4636	6.39209
	A3	Sequence	# PSMs	# Proteins	# Protein Groups	Protein Group Accessions	Modifications	ΔCn	IonScore	Exp Value	Charge	MH+ [Da]	ΔM [ppm]	RT [min]	# Missed Cleavages
	High	aLVGGVGDVPANQNSGEVESLAR	1	1	1	AT3G12490.1	N-Term(Acetyl)	0	42.05	0.00242321	3	2281.14	-1.28623	40.0309	0
AT1G07660.1	Histone superfamily protein	41.2563	21.36	2	2	2	2	103	11.4024	11.4731
	A3	Sequence	# PSMs	# Proteins	# Protein Groups	Protein Group Accessions	Modifications	ΔCn	IonScore	Exp Value	Charge	MH+ [Da]	ΔM [ppm]	RT [min]	# Missed Cleavages
	Medium	ISGLIYEETR	1	2	1	AT1G07660.1		0	36.85	0.00670216	2	1180.62	0.125339	31.2665	0
	Medium	DNIQGITKPAIR	1	1	1	AT1G07660.1		0	29.68	0.0195917	2	1325.75	-1.5137	27.0095	0
AT3G45140.1	lipoxygenase 2	40.52	1.23	1	1	1	1	896	101.982	5.61768
	A3	Sequence	# PSMs	# Proteins	# Protein Groups	Protein Group Accessions	Modifications	ΔCn	IonScore	Exp Value	Charge	MH+ [Da]	ΔM [ppm]	RT [min]	# Missed Cleavages
	High	ELNNTTLYASR	1	1	1	AT3G45140.1		0	40.52	0.00283003	2	1281.64	-0.121114	27.9908	0
AT2G13360.1	alanine:glyoxylate aminotransferase	39.96	2.24	1	1	1	1	401	44.1801	7.82568
	A3	Sequence	# PSMs	# Proteins	# Protein Groups	Protein Group Accessions	Modifications	ΔCn	IonScore	Exp Value	Charge	MH+ [Da]	ΔM [ppm]	RT [min]	# Missed Cleavages
	Medium	LAVEAWGLK	1	1	1	AT2G13360.1		0	39.96	0.00386544	2	986.567	0.00189055	35.6908	0
AT1G62130.1	AAA-type ATPase family protein	39.74	1.82	5	1	1	1	1043	114.838	6.20166
	A3	Sequence	# PSMs	# Proteins	# Protein Groups	Protein Group Accessions	Modifications	ΔCn	IonScore	Exp Value	Charge	MH+ [Da]	ΔM [ppm]	RT [min]	# Missed Cleavages
	High	VLVLAATNRPFDLDEAVIR	1	5	1	AT1G62130.1		0	39.74	0.00171464	3	2112.18	-1.40303	39.2984	0
AT1G66730.1	DNA LIGASE 6	38.47	0.57	1	1	1	1	1396	156.222	6.32861
	A3	Sequence	# PSMs	# Proteins	# Protein Groups	Protein Group Accessions	Modifications	ΔCn	IonScore	Exp Value	Charge	MH+ [Da]	ΔM [ppm]	RT [min]	# Missed Cleavages
	High	MNEIMVEK	1	1	1	AT1G66730.1		0	38.47	0.00264553	2	993.474	0.0428479	21.6855	0
AT1G29670.1	GDSL-like Lipase/Acylhydrolase superfamily protein	38.29	3.03	1	1	1	1	363	39.8467	8.54346
	A3	Sequence	# PSMs	# Proteins	# Protein Groups	Protein Group Accessions	Modifications	ΔCn	IonScore	Exp Value	Charge	MH+ [Da]	ΔM [ppm]	RT [min]	# Missed Cleavages
	High	VTNAGccGIGR	1	1	1	AT1G29670.1	C6(Carbamidomethyl); C7(Carbamidomethyl)	0	38.29	0.00205329	2	1164.53	0.462784	21.3996	0
ATCG00350.1	Photosystem I, PsaA/PsaB protein	35.83	0.93	1	1	1	1	750	83.1776	7.10791
	A3	Sequence	# PSMs	# Proteins	# Protein Groups	Protein Group Accessions	Modifications	ΔCn	IonScore	Exp Value	Charge	MH+ [Da]	ΔM [ppm]	RT [min]	# Missed Cleavages
	Medium	YNDLLDR	1	1	1	ATCG00350.1		0	35.83	0.00654346	2	908.449	1.88219	29.1415	0
AT5G55040.1	DNA-binding bromodomain-containing protein	35.46	1.53	1	1	1	1	916	103.352	6.11279
	A3	Sequence	# PSMs	# Proteins	# Protein Groups	Protein Group Accessions	Modifications	ΔCn	IonScore	Exp Value	Charge	MH+ [Da]	ΔM [ppm]	RT [min]	# Missed Cleavages
	Medium	ADAPPKISSPQSAR	1	1	1	AT5G55040.1		0	35.46	0.00935828	2	1424.75	1.47329	36.8833	1
AT2G33800.1	Ribosomal protein S5 family protein	34.99	2.64	1	1	1	1	303	32.6248	8.96826
	A3	Sequence	# PSMs	# Proteins	# Protein Groups	Protein Group Accessions	Modifications	ΔCn	IonScore	Exp Value	Charge	MH+ [Da]	ΔM [ppm]	RT [min]	# Missed Cleavages
	Medium	EVVAAVQK	1	1	1	AT2G33800.1		0	34.99	0.010206	2	843.494	0.0302753	20.6838	0
AT1G32060.1	phosphoribulokinase	34.96	1.77	1	1	1	1	395	44.4356	6.04932
	A3	Sequence	# PSMs	# Proteins	# Protein Groups	Protein Group Accessions	Modifications	ΔCn	IonScore	Exp Value	Charge	MH+ [Da]	ΔM [ppm]	RT [min]	# Missed Cleavages
	Medium	VTALDPR	1	1	1	AT1G32060.1		0	34.96	0.00738841	2	771.437	1.33126	23.3549	0
AT1G72610.1	germin-like protein 1	34.66	2.88	1	1	1	1	208	21.5455	9.20264
	A3	Sequence	# PSMs	# Proteins	# Protein Groups	Protein Group Accessions	Modifications	ΔCn	IonScore	Exp Value	Charge	MH+ [Da]	ΔM [ppm]	RT [min]	# Missed Cleavages
	Medium	LDLAPK	1	1	1	AT1G72610.1		0	34.66	0.00559136	2	656.398	0.963993	25.3476	0
AT5G24090.1	chitinase A	34.37	2.98	1	1	1	1	302	33.0754	9.01221
	A3	Sequence	# PSMs	# Proteins	# Protein Groups	Protein Group Accessions	Modifications	ΔCn	IonScore	Exp Value	Charge	MH+ [Da]	ΔM [ppm]	RT [min]	# Missed Cleavages
	Medium	YGGVmLWSK	1	1	1	AT5G24090.1	M5(Oxidation)	0	34.37	0.00491725	2	1056.52	0.376762	32.5678	0
AT1G03130.1	photosystem I subunit D-2	33.8963	9.31	2	2	2	2	204	22.2927	9.77393
	A3	Sequence	# PSMs	# Proteins	# Protein Groups	Protein Group Accessions	Modifications	ΔCn	IonScore	Exp Value	Charge	MH+ [Da]	ΔM [ppm]	RT [min]	# Missed Cleavages
	Medium	SIGKNVSPIEVK	1	2	1	AT1G03130.1		0	31.37	0.0190753	2	1270.74	0.887042	25.0214	1
	Medium	ITYQFYR	1	2	1	AT1G03130.1		0	31.3	0.0302455	2	990.505	0.831143	31.2207	0
AT2G34170.1	Protein of unknown function (DUF688)	33.81	1.34	1	1	1	1	523	58.3499	7.75244
	A3	Sequence	# PSMs	# Proteins	# Protein Groups	Protein Group Accessions	Modifications	ΔCn	IonScore	Exp Value	Charge	MH+ [Da]	ΔM [ppm]	RT [min]	# Missed Cleavages
	Medium	kSAISVR	1	1	1	AT2G34170.1	K1(Acetyl)	0	33.81	0.0184872	2	802.478	-0.0377859	26.6968	1
AT2G16600.2	rotamase CYP 3	33.71	9.27	2	1	1	1	151	15.9819	6.55127
	A3	Sequence	# PSMs	# Proteins	# Protein Groups	Protein Group Accessions	Modifications	ΔCn	IonScore	Exp Value	Charge	MH+ [Da]	ΔM [ppm]	RT [min]	# Missed Cleavages
	Medium	TSKPVVIADcGQIS	1	2	1	AT2G16600.2	C10(Carbamidomethyl)	0	33.71	0.0173644	2	1474.76	1.27711	28.9421	0
AT5G55840.1	Pentatricopeptide repeat (PPR) superfamily protein	33.67	0.7	1	1	1	1	1136	126.582	8.68994
	A3	Sequence	# PSMs	# Proteins	# Protein Groups	Protein Group Accessions	Modifications	ΔCn	IonScore	Exp Value	Charge	MH+ [Da]	ΔM [ppm]	RT [min]	# Missed Cleavages
	Medium	ALQSNKkD	1	1	1	AT5G55840.1	K7(Acetyl)	0	33.67	0.0169882	2	945.501	1.37814	21.7296	2
AT2G21290.1	unknown protein; FUNCTIONS IN: molecular_function unknown; INVOLVED IN: biological_process unknown; LOCATED IN: mitochondrion; EXPRESSED IN: 22 plant structures; EXPRESSED DURING: 13 growth stages; Has 63 Blast hits to 63 proteins in 12 species: Archae - 0; Bacteria - 0; Metazoa - 0; Fungi - 0; Plants - 63; Viruses - 0; Other Eukaryotes - 0 (source: NCBI BLink).	32.72	9.18	1	1	1	1	98	10.9496	10.3745
	A3	Sequence	# PSMs	# Proteins	# Protein Groups	Protein Group Accessions	Modifications	ΔCn	IonScore	Exp Value	Charge	MH+ [Da]	ΔM [ppm]	RT [min]	# Missed Cleavages
	Medium	FkGSYGNSR	1	1	1	AT2G21290.1	K2(Acetyl)	0	32.72	0.00764427	2	1057.5	-9.59533	37.0789	1
ATCG00650.1	ribosomal protein S18	32.58	11.88	1	1	1	1	101	12.0528	12.1616
	A3	Sequence	# PSMs	# Proteins	# Protein Groups	Protein Group Accessions	Modifications	ΔCn	IonScore	Exp Value	Charge	MH+ [Da]	ΔM [ppm]	RT [min]	# Missed Cleavages
	Medium	ILSLLPFLNNQK	1	1	1	ATCG00650.1		0	32.58	0.005714	2	1399.83	-0.758512	44.6919	0
AT4G13930.1	serine hydroxymethyltransferase 4	32.51	2.76	1	1	1	1	471	51.6852	7.2251
	A3	Sequence	# PSMs	# Proteins	# Protein Groups	Protein Group Accessions	Modifications	ΔCn	IonScore	Exp Value	Charge	MH+ [Da]	ΔM [ppm]	RT [min]	# Missed Cleavages
	Medium	ANAVALGNYLmSK	1	1	1	AT4G13930.1	M11(Oxidation)	0	32.51	0.0188232	2	1367.7	-0.303023	33.5953	0
AT2G27240.1	Aluminium activated malate transporter family protein	32.22	1.58	1	1	1	1	506	56.5386	8.63135
	A3	Sequence	# PSMs	# Proteins	# Protein Groups	Protein Group Accessions	Modifications	ΔCn	IonScore	Exp Value	Charge	MH+ [Da]	ΔM [ppm]	RT [min]	# Missed Cleavages
	Medium	KKLGEPLR	1	1	1	AT2G27240.1		0	32.22	0.00473835	3	940.594	-0.0708383	21.9598	2
AT3G16890.1	pentatricopeptide (PPR) domain protein 40	32.03	1.37	1	1	1	1	659	74.2102	8.96826
	A3	Sequence	# PSMs	# Proteins	# Protein Groups	Protein Group Accessions	Modifications	ΔCn	IonScore	Exp Value	Charge	MH+ [Da]	ΔM [ppm]	RT [min]	# Missed Cleavages
	Medium	RGFASSASR	1	1	1	AT3G16890.1		0	32.03	0.0149134	2	938.478	-2.63245	17.7664	1
AT2G05580.1	Glycine-rich protein family	31.51	10.93	1	1	1	1	302	25.9921	9.90576
	A3	Sequence	# PSMs	# Proteins	# Protein Groups	Protein Group Accessions	Modifications	ΔCn	IonScore	Exp Value	Charge	MH+ [Da]	ΔM [ppm]	RT [min]	# Missed Cleavages
	Medium	GGGGGGQGGHK	1	1	1	AT2G05580.1		0	31.51	0.00582712	2	868.407	5.79193	29.6513	0
AT1G06680.2	photosystem II subunit P-1	31.3	5.94	2	1	1	1	219	23.7442	8.01611
	A3	Sequence	# PSMs	# Proteins	# Protein Groups	Protein Group Accessions	Modifications	ΔCn	IonScore	Exp Value	Charge	MH+ [Da]	ΔM [ppm]	RT [min]	# Missed Cleavages
	Medium	KFVESAATSFSVA	1	2	1	AT1G06680.2		0	31.3	0.0236107	2	1343.68	-0.52246	32.7848	1
AT5G18380.3	Ribosomal protein S5 domain 2-like superfamily protein	31.02	10.07	4	1	1	1	139	16.0436	9.86182
	A3	Sequence	# PSMs	# Proteins	# Protein Groups	Protein Group Accessions	Modifications	ΔCn	IonScore	Exp Value	Charge	MH+ [Da]	ΔM [ppm]	RT [min]	# Missed Cleavages
	Medium	aTQPATESVQcFGR	1	4	1	AT5G18380.3	N-Term(Acetyl); C11(Carbamidomethyl)	0	31.02	0.0177507	2	1593.74	2.7971	33.6314	0
AT5G66470.1	RNA binding;GTP binding	31.01	1.64	1	1	1	1	427	48.9002	7.06396
	A3	Sequence	# PSMs	# Proteins	# Protein Groups	Protein Group Accessions	Modifications	ΔCn	IonScore	Exp Value	Charge	MH+ [Da]	ΔM [ppm]	RT [min]	# Missed Cleavages
	Medium	KLEWYEK	1	1	1	AT5G66470.1		0	31.01	0.0202088	2	995.521	1.23586	24.9167	1
AT4G34480.1	O-Glycosyl hydrolases family 17 protein	30.8	2.18	1	1	1	1	504	53.0875	6.44287
	A3	Sequence	# PSMs	# Proteins	# Protein Groups	Protein Group Accessions	Modifications	ΔCn	IonScore	Exp Value	Charge	MH+ [Da]	ΔM [ppm]	RT [min]	# Missed Cleavages
	Medium	AVmNKYVSSDK	1	1	1	AT4G34480.1	M3(Oxidation)	0	30.8	0.0168016	2	1257.61	-5.71798	25.9554	1
AT5G12130.1	integral membrane TerC family protein	30.79	2.86	1	1	1	1	384	41.8741	5.70654
	A3	Sequence	# PSMs	# Proteins	# Protein Groups	Protein Group Accessions	Modifications	ΔCn	IonScore	Exp Value	Charge	MH+ [Da]	ΔM [ppm]	RT [min]	# Missed Cleavages
	Medium	SSSSVDSGGLk	1	1	1	AT5G12130.1	K11(Acetyl)	0	30.79	0.0177991	2	1065.5	-6.18595	23.0366	0
AT1G77340.1	Pentatricopeptide repeat (PPR) superfamily protein	30.72	2.49	1	1	1	1	402	45.3857	6.7417
	A3	Sequence	# PSMs	# Proteins	# Protein Groups	Protein Group Accessions	Modifications	ΔCn	IonScore	Exp Value	Charge	MH+ [Da]	ΔM [ppm]	RT [min]	# Missed Cleavages
	Medium	IDEALSLLVK	1	1	1	AT1G77340.1		0	30.72	0.013132	2	1100.67	9.17268	27.2925	0
AT4G00430.2	plasma membrane intrinsic protein 1;4	30.29	4.11	7	1	1	1	219	23.3129	8.32373
	A3	Sequence	# PSMs	# Proteins	# Protein Groups	Protein Group Accessions	Modifications	ΔCn	IonScore	Exp Value	Charge	MH+ [Da]	ΔM [ppm]	RT [min]	# Missed Cleavages
	Medium	mEGKEEDVR	1	7	1	AT4G00430.2	N-Term(Acetyl); M1(Oxidation)	0	30.29	0.0113184	2	1150.5	-0.307092	19.5511	1
AT3G48730.1	glutamate-1-semialdehyde 2,1-aminomutase 2	30.1	3.81	2	1	1	1	472	50.1094	7.38623
	A3	Sequence	# PSMs	# Proteins	# Protein Groups	Protein Group Accessions	Modifications	ΔCn	IonScore	Exp Value	Charge	MH+ [Da]	ΔM [ppm]	RT [min]	# Missed Cleavages
	Medium	AGSGVATLGLPDSPGVPK	1	2	1	AT3G48730.1		0	30.1	0.0278024	2	1622.87	-0.592981	34.5607	0
AT4G24280.1	chloroplast heat shock protein 70-1	29.17	1.11	2	1	1	1	718	76.4614	5.19873
	A3	Sequence	# PSMs	# Proteins	# Protein Groups	Protein Group Accessions	Modifications	ΔCn	IonScore	Exp Value	Charge	MH+ [Da]	ΔM [ppm]	RT [min]	# Missed Cleavages
	Medium	IAGLEVLR	1	2	1	AT4G24280.1		0	29.17	0.0250594	2	870.542	1.93642	33.624	0
AT4G29260.1	HAD superfamily, subfamily IIIB acid phosphatase	28.06	2.35	1	1	1	1	255	28.8883	4.98291
	A3	Sequence	# PSMs	# Proteins	# Protein Groups	Protein Group Accessions	Modifications	ΔCn	IonScore	Exp Value	Charge	MH+ [Da]	ΔM [ppm]	RT [min]	# Missed Cleavages
	Medium	SATNYK	1	1	1	AT4G29260.1		0	28.06	0.0218059	2	683.34	6.30027	24.4625	0
AT1G72040.1	P-loop containing nucleoside triphosphate hydrolases superfamily protein	27.91	1.38	1	1	1	1	580	64.5645	7.04932
	A3	Sequence	# PSMs	# Proteins	# Protein Groups	Protein Group Accessions	Modifications	ΔCn	IonScore	Exp Value	Charge	MH+ [Da]	ΔM [ppm]	RT [min]	# Missed Cleavages
	Medium	SSVGIIHR	1	1	1	AT1G72040.1		0	27.91	0.0240285	2	868.508	9.0244	24.501	0
AT5G47720.3	Thiolase family protein	27.2	2.47	3	1	1	1	405	42.2149	6.43018
	A3	Sequence	# PSMs	# Proteins	# Protein Groups	Protein Group Accessions	Modifications	ΔCn	IonScore	Exp Value	Charge	MH+ [Da]	ΔM [ppm]	RT [min]	# Missed Cleavages
	High	ILVTLLGVLR	1	3	1	AT5G47720.3		0	27.2	0.00152437	2	1096.75	1.43376	44.3601	0
AT3G21210.1	zinc ion binding	24.08	0.87	1	1	1	1	804	91.8151	7.10791
	A3	Sequence	# PSMs	# Proteins	# Protein Groups	Protein Group Accessions	Modifications	ΔCn	IonScore	Exp Value	Charge	MH+ [Da]	ΔM [ppm]	RT [min]	# Missed Cleavages
	Medium	QcEIcSK	1	1	1	AT3G21210.1	C2(Carbamidomethyl); C5(Carbamidomethyl)	0	24.08	0.0228642	2	924.392	0.864544	23.136	0
AT1G56200.2	embryo defective 1303	22.27	5.96	2	1	1	1	151	15.6928	9.24658
	A3	Sequence	# PSMs	# Proteins	# Protein Groups	Protein Group Accessions	Modifications	ΔCn	IonScore	Exp Value	Charge	MH+ [Da]	ΔM [ppm]	RT [min]	# Missed Cleavages
	Medium	DKEGEEDYR	1	2	1	AT1G56200.2		0	22.27	0.0254958	2	1140.47	-5.48246	21.2527	1
AT3G57730.1	Protein kinase superfamily protein	22.25	1.41	2	1	1	1	355	40.8282	8.41162
	A3	Sequence	# PSMs	# Proteins	# Protein Groups	Protein Group Accessions	Modifications	ΔCn	IonScore	Exp Value	Charge	MH+ [Da]	ΔM [ppm]	RT [min]	# Missed Cleavages
	Medium	IIIYR	1	2	1	AT3G57730.1		0	22.25	0.0163807	2	677.435	0.186898	29.3022	0
AT1G43810.1	unknown protein; Has 6 Blast hits to 6 proteins in 2 species: Archae - 0; Bacteria - 0; Metazoa - 0; Fungi - 0; Plants - 6; Viruses - 0; Other Eukaryotes - 0 (source: NCBI BLink).	0	4.27	6	1	1	1	117	13.535	4.86865
	A3	Sequence	# PSMs	# Proteins	# Protein Groups	Protein Group Accessions	Modifications	ΔCn	IonScore	Exp Value	Charge	MH+ [Da]	ΔM [ppm]	RT [min]	# Missed Cleavages
	Medium	TEILK	1	6	1	AT1G43810.1		0	28.83	0.0269691	2	603.371	0.15439	21.0967	0

## Sheet: 6#
Accession	Description	Score	Coverage	# Proteins	# Unique Peptides	# Peptides	# PSMs	# AAs	MW [kDa]	calc. pI
ATCG00490.1	ribulose-bisphosphate carboxylases	294.313	21.71	3	10	10	14	479	52.9216	6.29053
	A3	Sequence	# PSMs	# Proteins	# Protein Groups	Protein Group Accessions	Modifications	ΔCn	IonScore	Exp Value	Charge	MH+ [Da]	ΔM [ppm]	RT [min]	# Missed Cleavages
	High	DDENVNSQPFmR	1	3	1	ATCG00490.1	M11(Oxidation)	0	62.58	3.14684e-06	2	1467.62	1.85348	28.1175	0
	High	LGLSAKNYGR	1	1	1	ATCG00490.1		0	61.39	1.44495e-05	2	1078.6	-0.473007	23.9079	1
	High	DDENVNSQPFMR	1	3	1	ATCG00490.1		0	57.02	1.31082e-05	2	1451.62	-1.04043	30.9045	0
	High	NEGRDLAVEGNEIIR	2	1	1	ATCG00490.1		0	56.15	8.6266e-05	2	1684.86	1.30081	30.2602	1
	High	DLAVEGNEIIR	1	1	1	ATCG00490.1		0	52.69	0.000181666	2	1228.65	0.285477	34.0416	0
	High	TFQGPPHGIQVER	1	1	1	ATCG00490.1		0	52.57	0.000209443	2	1465.75	-1.50932	27.8258	0
	High	DTDILAAFR	1	1	1	ATCG00490.1		0	52.22	0.00022852	2	1021.53	0.972947	41.1217	0
	High	VALEAcVQAR	3	1	1	ATCG00490.1	C6(Carbamidomethyl)	0	50.68	0.000365969	2	1116.58	-0.336831	28.0382	0
	High	GGLDFTKDDENVNSQPFmR	1	1	1	ATCG00490.1	M18(Oxidation)	0	49.55	0.000134765	3	2185.98	-0.120172	31.3369	1
	Medium	YGRPLLGcTIKPK	1	1	1	ATCG00490.1	C8(Carbamidomethyl)	0	36.87	0.00381368	3	1502.85	0.822677	25.0467	0
	Medium	LSGGDHIHAGTVVGK	1	1	1	ATCG00490.1		0	36.03	0.00985365	3	1447.77	0.457609	21.3146	0
ATCG00480.1	ATP synthase subunit beta	235.774	16.47	4	7	7	8	498	53.9001	5.50342
	A3	Sequence	# PSMs	# Proteins	# Protein Groups	Protein Group Accessions	Modifications	ΔCn	IonScore	Exp Value	Charge	MH+ [Da]	ΔM [ppm]	RT [min]	# Missed Cleavages
	High	IFNVLGEPVDNLGPVDTR	2	1	1	ATCG00480.1		0	81.41	2.46103e-07	2	1955.02	-0.628624	41.5311	0
	High	VALVYGQmNEPPGAR	1	1	1	ATCG00480.1	M8(Oxidation)	0	74.77	1.24868e-06	2	1617.8	-1.11252	29.469	0
	High	ESGVINEQNLAESK	1	1	1	ATCG00480.1		0	72.17	2.12054e-06	2	1517.75	1.23871	28.702	0
	High	rTNPTTSNPEVSIR	1	1	1	ATCG00480.1	N-Term(Acetyl)	0	63.27	1.52361e-05	2	1613.82	0.0186196	27.9261	1
	High	TNPTTSNPEVSIR	1	1	1	ATCG00480.1		0	40.35	0.0031921	2	1415.71	0.790658	26.7161	0
	High	IGLFGGAGVGK	1	4	1	ATCG00480.1		0	40.04	0.00300222	2	975.563	0.91911	34.1138	0
	Medium	EGNDLYmEmK	1	1	1	ATCG00480.1	M7(Oxidation); M9(Oxidation)	0	23.98	0.00439939	2	1261.5	-2.97226	23.7554	0
AT2G39730.1	rubisco activase	160.73	12.45	3	5	5	5	474	51.9479	6.15088
	A3	Sequence	# PSMs	# Proteins	# Protein Groups	Protein Group Accessions	Modifications	ΔCn	IonScore	Exp Value	Charge	MH+ [Da]	ΔM [ppm]	RT [min]	# Missed Cleavages
	High	GLAYDTSDDQQDITR	1	3	1	AT2G39730.1		0	80.41	1.21928e-07	2	1697.76	-0.48043	29.6313	0
	High	mccLFINDLDAGAGR	1	3	1	AT2G39730.1	M1(Oxidation); C2(Carbamidomethyl); C3(Carbamidomethyl)	0	72.42	4.26733e-07	2	1728.75	0.899119	37.6971	0
	High	SFQcELVmAK	1	3	1	AT2G39730.1	C4(Carbamidomethyl); M8(Oxidation)	0	52.89	8.32751e-05	2	1228.57	-0.897772	30.3695	0
	High	YREAADLIK	1	3	1	AT2G39730.1		0	41.67	0.00191977	3	1078.59	0.476082	25.3623	1
	High	SDDGTcVYNF	1	1	1	AT2G39730.1	C6(Carbamidomethyl)	0	26.47	0.00135254	2	1177.45	1.06865	38.0167	0
ATCG00280.1	photosystem II reaction center protein C	156.181	9.73	1	4	4	6	473	51.8347	7.1958
	A3	Sequence	# PSMs	# Proteins	# Protein Groups	Protein Group Accessions	Modifications	ΔCn	IonScore	Exp Value	Charge	MH+ [Da]	ΔM [ppm]	RT [min]	# Missed Cleavages
	High	SPTGEVIFGGETmR	2	1	1	ATCG00280.1	M13(Oxidation)	0	76.23	5.61036e-07	2	1496.71	0.291062	31.1047	0
	High	LGANVGSAQGPTGLGK	1	1	1	ATCG00280.1		0	55.74	7.52054e-05	2	1426.76	-0.264468	28.1987	0
	High	DFEPVLSmTPLN	1	1	1	ATCG00280.1	M8(Oxidation)	0	46.23	0.000694446	2	1378.66	1.47991	42.8134	0
	High	GIDRDFEPVLSmTPLN	2	1	1	ATCG00280.1	M12(Oxidation)	0	44	0.00142721	2	1819.89	-1.07449	39.0069	1
AT4G38970.1	fructose-bisphosphate aldolase 2	145.209	18.09	3	2	6	6	398	42.9611	7.23975
	A3	Sequence	# PSMs	# Proteins	# Protein Groups	Protein Group Accessions	Modifications	ΔCn	IonScore	Exp Value	Charge	MH+ [Da]	ΔM [ppm]	RT [min]	# Missed Cleavages
	High	GILAmDESNATcGK	1	2	1	AT4G38970.1	M5(Oxidation); C12(Carbamidomethyl)	0	68.4	1.49603e-06	2	1482.66	-0.474185	27.1728	0
	High	LDSIGLENTEANR	1	2	1	AT4G38970.1		0	62.08	1.79638e-05	2	1431.71	0.486259	30.3453	0
	High	TAAYYQQGAR	1	5	2	AT2G21330.3;AT4G38970.1		0	57.59	3.18751e-05	2	1128.54	-0.225912	21.9914	0
	Medium	ANSLAQLGK	1	4	2	AT2G21330.3;AT4G38970.1		0	40.91	0.00374664	2	901.512	1.46521	25.8796	0
	High	YTGEGESEEAK	1	3	2	AT2G21330.3;AT4G38970.1		0	35.84	0.00121186	2	1199.51	0.587163	19.2499	0
	Medium	TVVSIPNGPSALAVK	1	5	2	AT2G21330.3;AT4G38970.1		0	35.62	0.00375596	2	1452.84	0.306706	34.2088	0
AT3G60750.2	Transketolase	125.975	6.49	3	4	4	4	740	79.7892	6.43018
	A3	Sequence	# PSMs	# Proteins	# Protein Groups	Protein Group Accessions	Modifications	ΔCn	IonScore	Exp Value	Charge	MH+ [Da]	ΔM [ppm]	RT [min]	# Missed Cleavages
	High	NLSQQcLNALAK	1	3	1	AT3G60750.2	C6(Carbamidomethyl)	0	76.3	1.05139e-06	2	1359.71	0.8362	30.7059	0
	High	ALPTYTPESPGDATR	1	2	1	AT3G60750.2		0	50.31	0.000282591	2	1575.76	-0.187378	30.178	0
	High	TPSILALSR	1	2	1	AT3G60750.2		0	49.33	0.00032379	2	957.573	-0.254744	33.2648	0
	High	VTTTIGYGSPNK	1	3	1	AT3G60750.2		0	48.97	0.000398043	2	1237.64	-0.649792	25.5871	0
AT2G21330.3	fructose-bisphosphate aldolase 1	121.418	14.91	4	1	5	5	389	41.7813	6.27783
	A3	Sequence	# PSMs	# Proteins	# Protein Groups	Protein Group Accessions	Modifications	ΔCn	IonScore	Exp Value	Charge	MH+ [Da]	ΔM [ppm]	RT [min]	# Missed Cleavages
	High	LASIGLENTEANR	1	3	1	AT2G21330.3		0	75.35	1.0707e-06	2	1387.72	3.11311	30.048	0
	High	TAAYYQQGAR	1	5	2	AT2G21330.3;AT4G38970.1		0	57.59	3.18751e-05	2	1128.54	-0.225912	21.9914	0
	Medium	ANSLAQLGK	1	4	2	AT2G21330.3;AT4G38970.1		0	40.91	0.00374664	2	901.512	1.46521	25.8796	0
	High	YTGEGESEEAK	1	3	2	AT2G21330.3;AT4G38970.1		0	35.84	0.00121186	2	1199.51	0.587163	19.2499	0
	Medium	TVVSIPNGPSALAVK	1	5	2	AT2G21330.3;AT4G38970.1		0	35.62	0.00375596	2	1452.84	0.306706	34.2088	0
AT1G15820.1	light harvesting complex photosystem II subunit 6	116.496	13.95	1	3	3	3	258	27.5051	7.40088
	A3	Sequence	# PSMs	# Proteins	# Protein Groups	Protein Group Accessions	Modifications	ΔCn	IonScore	Exp Value	Charge	MH+ [Da]	ΔM [ppm]	RT [min]	# Missed Cleavages
	High	TAENFANYTGDQGYPGGR	1	1	1	AT1G15820.1		0	92.82	3.68289e-09	2	1917.84	-0.271317	30.8998	0
	High	FFDPLGLAGK	1	1	1	AT1G15820.1		0	44.85	0.000916554	2	1064.58	0.220827	41.3905	0
	Medium	KSWIPAVK	1	1	1	AT1G15820.1		0	38.71	0.00397702	2	928.562	0.327255	28.834	1
ATCG00120.1	ATP synthase subunit alpha	109.01	10.06	1	4	4	4	507	55.294	5.24951
	A3	Sequence	# PSMs	# Proteins	# Protein Groups	Protein Group Accessions	Modifications	ΔCn	IonScore	Exp Value	Charge	MH+ [Da]	ΔM [ppm]	RT [min]	# Missed Cleavages
	High	VINALANPIDGR	1	1	1	ATCG00120.1		0	78.96	2.38868e-07	2	1252.7	-0.314719	31.6001	0
	High	IAQIPVSEAYLGR	1	1	1	ATCG00120.1		0	42.13	0.00199014	2	1416.79	0.339133	34.864	0
	Medium	LIESPAPGIISR	1	1	1	ATCG00120.1		0	36.5	0.0033245	2	1252.73	-0.0251873	31.1122	0
	Medium	TNKPQFQEIIASTK	1	1	1	ATCG00120.1		0	36.35	0.00798342	3	1604.87	0.558422	30.1712	0
AT5G04140.1	glutamate synthase 1	104.744	2.84	2	4	4	4	1622	176.64	6.31592
	A3	Sequence	# PSMs	# Proteins	# Protein Groups	Protein Group Accessions	Modifications	ΔCn	IonScore	Exp Value	Charge	MH+ [Da]	ΔM [ppm]	RT [min]	# Missed Cleavages
	High	GLQNGDIATSAIK	1	2	1	AT5G04140.1		0	64.6	1.38175e-05	2	1287.69	2.07306	29.4234	0
	High	SSTVmENEEILR	1	2	1	AT5G04140.1	M5(Oxidation)	0	63.34	1.08215e-05	2	1423.67	-0.0989889	28.827	0
	High	SGSQLLVLSDR	1	2	1	AT5G04140.1		0	45.57	0.00115786	2	1174.64	-0.255156	32.4772	0
	Medium	VEPAVAIVQR	1	2	1	AT5G04140.1		0	32.01	0.00664129	2	1081.64	1.05353	29.3348	0
ATCG00020.1	photosystem II reaction center protein A	101.454	6.8	1	2	2	2	353	38.9114	5.24951
	A3	Sequence	# PSMs	# Proteins	# Protein Groups	Protein Group Accessions	Modifications	ΔCn	IonScore	Exp Value	Charge	MH+ [Da]	ΔM [ppm]	RT [min]	# Missed Cleavages
	High	ETTENESANEGYR	1	1	1	ATCG00020.1		0	79.74	3.55668e-08	2	1499.62	-0.625854	20.8862	0
	High	VINTWADIINR	1	1	1	ATCG00020.1		0	52	0.000236924	2	1314.72	-0.404132	38.599	0
AT5G01530.1	light harvesting complex photosystem II	100.879	13.79	1	4	4	5	290	31.12	6.13818
	A3	Sequence	# PSMs	# Proteins	# Protein Groups	Protein Group Accessions	Modifications	ΔCn	IonScore	Exp Value	Charge	MH+ [Da]	ΔM [ppm]	RT [min]	# Missed Cleavages
	High	NLAGDVIGTRTEAADAK	2	1	1	AT5G01530.1		0	58.65	5.12401e-05	2	1701.87	-1.90415	29.2725	1
	High	FFDPLGLAADPEK	1	1	1	AT5G01530.1		0	41.41	0.00282603	2	1419.72	-0.0278927	42.316	0
	High	NLAGDVIGTR	1	1	1	AT5G01530.1		0	40.38	0.00317929	2	1015.55	1.50929	30.7006	0
	Medium	TAQLQLAEIK	1	1	1	AT5G01530.1		0	37.68	0.00552771	2	1114.65	1.49081	31.1146	0
AT5G14740.2	carbonic anhydrase 2	95.84	5.41	5	1	1	1	259	28.3264	5.52881
	A3	Sequence	# PSMs	# Proteins	# Protein Groups	Protein Group Accessions	Modifications	ΔCn	IonScore	Exp Value	Charge	MH+ [Da]	ΔM [ppm]	RT [min]	# Missed Cleavages
	High	ITAELQAASSSDSK	1	5	1	AT5G14740.2		0	95.84	9.86429e-09	2	1407.7	-0.10569	25.4178	0
AT1G47128.1	Granulin repeat cysteine protease family protein	94.3489	10.61	1	5	5	5	462	50.9334	5.41455
	A3	Sequence	# PSMs	# Proteins	# Protein Groups	Protein Group Accessions	Modifications	ΔCn	IonScore	Exp Value	Charge	MH+ [Da]	ΔM [ppm]	RT [min]	# Missed Cleavages
	High	GVDGTcDQIRK	1	1	1	AT1G47128.1	C6(Carbamidomethyl)	0	59.03	4.01958e-05	2	1248.6	-0.31736	19.9115	1
	High	GVDGTcDQIR	1	1	1	AT1G47128.1	C6(Carbamidomethyl)	0	46.35	0.000265342	2	1120.5	-0.89898	22.7743	0
	High	AVAHQPISIAIEAGGR	1	1	1	AT1G47128.1		0	41.79	0.00185421	3	1589.88	0.299159	30.1361	0
	High	SWGESGYLR	1	1	1	AT1G47128.1		0	37.23	0.00334945	2	1054.5	-0.216771	30.9417	0
	Medium	NGGIDTDKDYPYK	1	1	1	AT1G47128.1		0	36.39	0.00352459	2	1485.68	-0.866624	25.0581	1
AT1G56190.2	Phosphoglycerate kinase family protein	94.1322	3.21	3	1	1	2	405	42.5888	5.5415
	A3	Sequence	# PSMs	# Proteins	# Protein Groups	Protein Group Accessions	Modifications	ΔCn	IonScore	Exp Value	Charge	MH+ [Da]	ΔM [ppm]	RT [min]	# Missed Cleavages
	High	ELDYLVGAVSNPK	2	3	1	AT1G56190.2		0	69.45	4.83515e-06	2	1404.74	-0.691793	35.8563	0
AT4G13940.3	S-adenosyl-L-homocysteine hydrolase	92.7977	7.73	5	3	3	3	440	48.3758	6.84424
	A3	Sequence	# PSMs	# Proteins	# Protein Groups	Protein Group Accessions	Modifications	ΔCn	IonScore	Exp Value	Charge	MH+ [Da]	ΔM [ppm]	RT [min]	# Missed Cleavages
	High	aLLVEKTSSGR	1	4	1	AT4G13940.3	N-Term(Acetyl)	0	55.6	9.95654e-05	2	1202.67	0.314054	31.4191	1
	High	LVGVSEETTTGVK	1	5	1	AT4G13940.3		0	53.59	0.000156633	2	1319.7	-1.09591	27.896	0
	High	AGIIVLAEGR	1	3	1	AT4G13940.3		0	41.83	0.00111873	2	998.598	-0.997463	32.7691	0
AT5G02500.2	heat shock cognate protein 70-1	92.1245	7.68	6	4	4	4	521	57.2007	5.09717
	A3	Sequence	# PSMs	# Proteins	# Protein Groups	Protein Group Accessions	Modifications	ΔCn	IonScore	Exp Value	Charge	MH+ [Da]	ΔM [ppm]	RT [min]	# Missed Cleavages
	High	TTPSYVAFTDSER	1	6	1	AT5G02500.2		0	68.05	2.73398e-06	2	1473.69	1.11432	31.2926	0
	High	DAGVIAGLNVmR	1	3	1	AT5G02500.2	M11(Oxidation)	0	48.09	0.000573607	2	1231.65	0.886809	33.4804	0
	High	QATKDAGVIAGLNVmR	1	3	1	AT5G02500.2	M15(Oxidation)	0	41.66	0.002685	3	1659.88	-0.126914	29.3898	1
	Medium	FSDSSVQSDmK	1	2	1	AT5G02500.2	M10(Oxidation)	0	27.14	0.00956324	2	1246.53	0.110816	21.8373	0
ATCG00270.1	photosystem II reaction center protein D	90.4469	9.07	1	3	3	3	353	39.5219	5.74463
	A3	Sequence	# PSMs	# Proteins	# Protein Groups	Protein Group Accessions	Modifications	ΔCn	IonScore	Exp Value	Charge	MH+ [Da]	ΔM [ppm]	RT [min]	# Missed Cleavages
	High	AAEDPEFETFYTK	1	1	1	ATCG00270.1		0	70.05	1.00832e-06	2	1547.69	-0.144968	35.3902	0
	High	NILLNEGIR	1	1	1	ATCG00270.1		0	45.2	0.000468093	2	1041.6	-0.606289	31.5984	0
	High	AYDFVSQEIR	1	1	1	ATCG00270.1		0	38.46	0.00322187	2	1227.6	-0.265595	33.7231	0
AT3G01500.1	carbonic anhydrase 1	89.85	5.93	3	1	1	1	270	29.4852	5.73193
	A3	Sequence	# PSMs	# Proteins	# Protein Groups	Protein Group Accessions	Modifications	ΔCn	IonScore	Exp Value	Charge	MH+ [Da]	ΔM [ppm]	RT [min]	# Missed Cleavages
	High	VISELGDSAFEDQcGR	1	3	1	AT3G01500.1	C14(Carbamidomethyl)	0	89.85	1.41297e-08	2	1782.8	-0.457413	33.2257	0
AT2G37620.1	actin 1	87.8925	8.49	9	3	3	3	377	41.7709	5.49072
	A3	Sequence	# PSMs	# Proteins	# Protein Groups	Protein Group Accessions	Modifications	ΔCn	IonScore	Exp Value	Charge	MH+ [Da]	ΔM [ppm]	RT [min]	# Missed Cleavages
	High	AGFAGDDAPR	1	9	1	AT2G37620.1		0	60.72	1.66057e-05	2	976.449	0.999626	23.6514	0
	High	GYSFTTTAER	1	3	1	AT2G37620.1		0	49.83	0.000184586	2	1132.53	3.28993	28.714	0
	Medium	DAYVGDEAQSKR	1	8	1	AT2G37620.1		0	37.52	0.00400045	2	1338.63	0.710301	20.3945	1
AT5G60390.2	GTP binding Elongation factor Tu family protein	83.6099	6	3	2	2	2	400	44.3279	8.33838
	A3	Sequence	# PSMs	# Proteins	# Protein Groups	Protein Group Accessions	Modifications	ΔCn	IonScore	Exp Value	Charge	MH+ [Da]	ΔM [ppm]	RT [min]	# Missed Cleavages
	High	IGGIGTVPVGR	1	3	1	AT5G60390.2		0	62.31	4.99366e-06	2	1025.61	0.362713	29.9607	0
	High	GYVASNSKDDPAK	1	2	1	AT5G60390.2		0	50.23	0.000285948	2	1351.65	-1.65521	18.7847	1
ATCG00830.1	ribosomal protein L2	80.8522	12.41	1	2	2	2	274	29.8461	10.8433
	A3	Sequence	# PSMs	# Proteins	# Protein Groups	Protein Group Accessions	Modifications	ΔCn	IonScore	Exp Value	Charge	MH+ [Da]	ΔM [ppm]	RT [min]	# Missed Cleavages
	High	GAIIGDTIVSGTEVPIK	1	1	1	ATCG00830.1		0	58.39	3.25249e-05	2	1669.94	-0.432552	36.7543	0
	High	NcSATVGQVGNVGVNQK	1	1	1	ATCG00830.1	C2(Carbamidomethyl)	0	51.74	0.000216708	2	1731.84	-1.7202	27.1879	0
AT1G78900.1	vacuolar ATP synthase subunit A	79.9422	3.85	1	2	2	2	623	68.7688	5.23682
	A3	Sequence	# PSMs	# Proteins	# Protein Groups	Protein Group Accessions	Modifications	ΔCn	IonScore	Exp Value	Charge	MH+ [Da]	ΔM [ppm]	RT [min]	# Missed Cleavages
	High	TTLVANTSNmPVAAR	1	1	1	AT1G78900.1	M10(Oxidation)	0	65.55	1.11723e-05	2	1561.8	-0.472631	25.7057	0
	High	ISGDVYIPR	1	1	1	AT1G78900.1		0	47.17	0.000717582	2	1019.55	0.946311	30.5874	0
ATCG00340.1	Photosystem I, PsaA/PsaB protein	79.258	4.77	1	3	3	3	734	82.4229	7.40088
	A3	Sequence	# PSMs	# Proteins	# Protein Groups	Protein Group Accessions	Modifications	ΔCn	IonScore	Exp Value	Charge	MH+ [Da]	ΔM [ppm]	RT [min]	# Missed Cleavages
	High	DYNPEQNEDNVLAR	1	1	1	ATCG00340.1		0	76.1	3.21567e-07	2	1676.75	-0.646311	30.8005	0
	High	TPLANLIR	1	1	1	ATCG00340.1		0	34.3	0.00228494	2	897.551	-0.258592	33.2159	0
	Medium	DFGYSFPcDGPGR	1	1	1	ATCG00340.1	C8(Carbamidomethyl)	0	23.29	0.00984508	2	1474.61	0.236897	36.4284	0
AT3G26650.1	glyceraldehyde 3-phosphate dehydrogenase A subunit	75.6196	7.83	4	1	3	3	396	42.463	7.75244
	A3	Sequence	# PSMs	# Proteins	# Protein Groups	Protein Group Accessions	Modifications	ΔCn	IonScore	Exp Value	Charge	MH+ [Da]	ΔM [ppm]	RT [min]	# Missed Cleavages
	High	AAALNIVPTSTGAAK	1	5	2	AT3G26650.1;AT1G42970.1		0	65.43	7.79056e-06	2	1384.78	-0.223066	30.583	0
	High	VAINGFGR	1	4	2	AT3G26650.1;AT1G42970.1		0	40.28	0.0032299	2	833.462	-0.566783	29.2434	0
	Medium	IIQVVSNR	1	1	1	AT3G26650.1		0	37.72	0.00359219	2	928.558	0.329066	25.286	0
AT3G13920.3	eukaryotic translation initiation factor 4A1	74.8738	5.97	7	2	2	2	402	45.6715	6.27783
	A3	Sequence	# PSMs	# Proteins	# Protein Groups	Protein Group Accessions	Modifications	ΔCn	IonScore	Exp Value	Charge	MH+ [Da]	ΔM [ppm]	RT [min]	# Missed Cleavages
	High	GLDVIQQAQSGTGK	1	7	1	AT3G13920.3		0	74.6	1.4927e-06	2	1401.73	0.712852	30.1435	0
	Medium	VLITTDLLAR	1	7	1	AT3G13920.3		0	31.55	0.00878302	2	1114.68	0.821991	37.1857	0
AT2G05070.1	photosystem II light harvesting complex gene 2.2	74.1611	11.32	4	1	3	3	265	28.6024	5.42725
	A3	Sequence	# PSMs	# Proteins	# Protein Groups	Protein Group Accessions	Modifications	ΔCn	IonScore	Exp Value	Charge	MH+ [Da]	ΔM [ppm]	RT [min]	# Missed Cleavages
	High	STPQSIWYGPDRPK	1	3	1	AT2G05070.1		0	54.48	0.000139729	2	1631.82	1.56067	29.7787	0
	High	FGEAVWFK	1	7	2	AT2G34420.1;AT2G05070.1		0	49.82	0.000203773	2	983.499	0.560012	37.6646	0
	Medium	ELEVIHSR	1	7	2	AT2G34420.1;AT2G05070.1		0	37.44	0.00373225	2	982.532	0.499516	23.0932	0
AT3G14415.1	Aldolase-type TIM barrel family protein	71.7787	7.08	9	3	3	3	367	40.2812	8.96826
	A3	Sequence	# PSMs	# Proteins	# Protein Groups	Protein Group Accessions	Modifications	ΔCn	IonScore	Exp Value	Charge	MH+ [Da]	ΔM [ppm]	RT [min]	# Missed Cleavages
	High	AIALTVDTPR	1	9	1	AT3G14415.1		0	57.69	5.25116e-05	2	1056.61	1.10101	30.7079	0
	High	NFEGLDLGK	1	9	1	AT3G14415.1		0	42.82	0.00156458	2	992.505	-0.167319	34.0152	0
	High	VVEQLVR	1	2	1	AT3G14415.1		0	38.21	0.00322402	2	842.51	0.0436173	25.4277	0
AT2G28000.1	chaperonin-60alpha	69.62	2.05	1	1	1	1	586	62.0338	5.18604
	A3	Sequence	# PSMs	# Proteins	# Protein Groups	Protein Group Accessions	Modifications	ΔCn	IonScore	Exp Value	Charge	MH+ [Da]	ΔM [ppm]	RT [min]	# Missed Cleavages
	High	VGAATETELEDR	1	1	1	AT2G28000.1		0	69.62	3.14881e-06	2	1290.62	0.539447	26.0379	0
AT1G42970.1	glyceraldehyde-3-phosphate dehydrogenase B subunit	69.117	7.83	4	1	3	3	447	47.6296	6.80029
	A3	Sequence	# PSMs	# Proteins	# Protein Groups	Protein Group Accessions	Modifications	ΔCn	IonScore	Exp Value	Charge	MH+ [Da]	ΔM [ppm]	RT [min]	# Missed Cleavages
	High	AAALNIVPTSTGAAK	1	5	2	AT3G26650.1;AT1G42970.1		0	65.43	7.79056e-06	2	1384.78	-0.223066	30.583	0
	High	VAINGFGR	1	4	2	AT3G26650.1;AT1G42970.1		0	40.28	0.0032299	2	833.462	-0.566783	29.2434	0
	Medium	TNPADEEcKVYD	1	1	1	AT1G42970.1	C8(Carbamidomethyl)	0	26.88	0.00912767	2	1440.6	1.16469	26.0428	1
AT3G48870.2	Clp ATPase	68.5296	3.69	5	3	3	3	921	102.179	6.21436
	A3	Sequence	# PSMs	# Proteins	# Protein Groups	Protein Group Accessions	Modifications	ΔCn	IonScore	Exp Value	Charge	MH+ [Da]	ΔM [ppm]	RT [min]	# Missed Cleavages
	High	IASGDVPETIEGK	1	3	1	AT3G48870.2		0	48.99	0.000413249	2	1315.67	0.50842	29.0897	0
	High	TAIAEGLAQR	1	4	1	AT3G48870.2		0	46.65	0.000695314	2	1029.57	-0.017595	27.49	0
	Medium	AIDLIDEAGSR	1	4	1	AT3G48870.2		0	38.5	0.00559365	2	1159.59	-1.18107	32.4796	0
AT3G03780.1	methionine synthase 2	68.0061	4.18	2	3	3	3	765	84.5306	6.50732
	A3	Sequence	# PSMs	# Proteins	# Protein Groups	Protein Group Accessions	Modifications	ΔCn	IonScore	Exp Value	Charge	MH+ [Da]	ΔM [ppm]	RT [min]	# Missed Cleavages
	High	GGIGVIQIDEAALR	1	2	1	AT3G03780.1		0	65.77	6.64774e-06	2	1411.79	-0.337663	38.1944	0
	Medium	VSADLR	1	2	1	AT3G03780.1		0	37.22	0.0106974	2	660.367	-0.571253	20.8017	0
	Medium	GNASVPAmEmTK	1	2	1	AT3G03780.1	M8(Oxidation); M10(Oxidation)	0	32.36	0.00679494	2	1267.57	1.78252	19.4981	0
AT4G35090.1	catalase 2	67.8681	8.33	7	4	4	4	492	56.8953	7.12256
	A3	Sequence	# PSMs	# Proteins	# Protein Groups	Protein Group Accessions	Modifications	ΔCn	IonScore	Exp Value	Charge	MH+ [Da]	ΔM [ppm]	RT [min]	# Missed Cleavages
	High	LGPNYLQLPVNAPK	1	7	1	AT4G35090.1		0	46.8	0.000425172	2	1523.86	-0.654941	36.9627	0
	High	APGVQTPVIVR	1	5	1	AT4G35090.1		0	40.68	0.000615648	2	1136.68	0.927085	29.5597	0
	High	LNVRPSI	1	4	1	AT4G35090.1		0	35.37	0.00286046	2	798.483	-0.826262	28.9495	0
	Medium	SLLEEDAIR	1	2	1	AT4G35090.1		0	35.06	0.0120077	2	1045.55	-0.16987	31.1796	0
AT4G37930.1	serine transhydroxymethyltransferase 1	67.4122	3.87	1	2	2	2	517	57.3643	8.1333
	A3	Sequence	# PSMs	# Proteins	# Protein Groups	Protein Group Accessions	Modifications	ΔCn	IonScore	Exp Value	Charge	MH+ [Da]	ΔM [ppm]	RT [min]	# Missed Cleavages
	High	AYQEQVLSNSAK	1	1	1	AT4G37930.1		0	63.45	1.4482e-05	2	1337.67	-0.279776	25.592	0
	Medium	FAQTLmER	1	1	1	AT4G37930.1	M6(Oxidation)	0	36.74	0.0033576	2	1011.49	0.421551	24.5338	0
ATCG00720.1	photosynthetic electron transfer B	66.4	5.58	1	1	1	1	215	24.1366	8.76318
	A3	Sequence	# PSMs	# Proteins	# Protein Groups	Protein Group Accessions	Modifications	ΔCn	IonScore	Exp Value	Charge	MH+ [Da]	ΔM [ppm]	RT [min]	# Missed Cleavages
	High	GSASVGQSTLTR	1	1	1	ATCG00720.1		0	66.4	1.08014e-05	2	1163.6	1.00329	22.5069	0
ATCG00680.1	photosystem II reaction center protein B	60.43	2.56	1	1	1	1	508	56.0014	6.88818
	A3	Sequence	# PSMs	# Proteins	# Protein Groups	Protein Group Accessions	Modifications	ΔCn	IonScore	Exp Value	Charge	MH+ [Da]	ΔM [ppm]	RT [min]	# Missed Cleavages
	High	LAFYDYIGNNPAK	1	1	1	ATCG00680.1		0	60.43	2.61304e-05	2	1485.74	1.3489	37.5928	0
AT2G34420.1	photosystem II light harvesting complex gene B1B2	59.6009	10.57	4	1	3	3	265	28.0361	5.43994
	A3	Sequence	# PSMs	# Proteins	# Protein Groups	Protein Group Accessions	Modifications	ΔCn	IonScore	Exp Value	Charge	MH+ [Da]	ΔM [ppm]	RT [min]	# Missed Cleavages
	High	FGEAVWFK	1	7	2	AT2G34420.1;AT2G05070.1		0	49.82	0.000203773	2	983.499	0.560012	37.6646	0
	Medium	ELEVIHSR	1	7	2	AT2G34420.1;AT2G05070.1		0	37.44	0.00373225	2	982.532	0.499516	23.0932	0
	High	GPSGSPWYGSDR	1	3	1	AT2G34420.1		0	35.77	0.00247635	2	1265.55	0.0171691	29.2453	0
AT5G23060.1	calcium sensing receptor	59.1	2.84	1	1	1	1	387	41.2598	9.39307
	A3	Sequence	# PSMs	# Proteins	# Protein Groups	Protein Group Accessions	Modifications	ΔCn	IonScore	Exp Value	Charge	MH+ [Da]	ΔM [ppm]	RT [min]	# Missed Cleavages
	High	TVTDVAQQTSK	1	1	1	AT5G23060.1		0	59.1	4.89032e-05	2	1177.61	-0.162033	21.3101	0
AT1G13440.2	glyceraldehyde-3-phosphate dehydrogenase C2	58.8302	7.42	3	2	2	2	310	33.8845	7.21045
	A3	Sequence	# PSMs	# Proteins	# Protein Groups	Protein Group Accessions	Modifications	ΔCn	IonScore	Exp Value	Charge	MH+ [Da]	ΔM [ppm]	RT [min]	# Missed Cleavages
	High	AASFNIIPSSTGAAK	1	3	1	AT1G13440.2		0	55.23	0.000120266	2	1434.76	-0.478869	33.2892	0
	Medium	IGINGFGR	1	3	1	AT1G13440.2		0	39.09	0.00424805	2	833.463	-0.27386	30.9399	0
AT2G21660.2	cold, circadian rhythm, and rna binding 2	56.94	6.29	2	1	1	1	159	15.5391	5.60498
	A3	Sequence	# PSMs	# Proteins	# Protein Groups	Protein Group Accessions	Modifications	ΔCn	IonScore	Exp Value	Charge	MH+ [Da]	ΔM [ppm]	RT [min]	# Missed Cleavages
	High	SITVNEAQSR	1	2	1	AT2G21660.2		0	56.94	7.91e-05	2	1104.56	0.513963	22.1694	0
AT4G01050.1	thylakoid rhodanese-like	53.62	2.79	1	1	1	1	466	49.357	5.30029
	A3	Sequence	# PSMs	# Proteins	# Protein Groups	Protein Group Accessions	Modifications	ΔCn	IonScore	Exp Value	Charge	MH+ [Da]	ΔM [ppm]	RT [min]	# Missed Cleavages
	High	LGTDDNAQLLDIR	1	1	1	AT4G01050.1		0	53.62	0.000169024	2	1443.74	-0.7951	35.5418	0
AT4G05180.1	photosystem II subunit Q-2	53.49	5.65	1	1	1	1	230	24.6281	9.71533
	A3	Sequence	# PSMs	# Proteins	# Protein Groups	Protein Group Accessions	Modifications	ΔCn	IonScore	Exp Value	Charge	MH+ [Da]	ΔM [ppm]	RT [min]	# Missed Cleavages
	High	LFQTIDNLDYAAR	1	1	1	AT4G05180.1		0	53.49	0.000159386	2	1539.78	-1.69233	37.0203	0
AT1G11860.1	Glycine cleavage T-protein family	52.8758	5.15	1	2	2	2	408	44.4168	8.36768
	A3	Sequence	# PSMs	# Proteins	# Protein Groups	Protein Group Accessions	Modifications	ΔCn	IonScore	Exp Value	Charge	MH+ [Da]	ΔM [ppm]	RT [min]	# Missed Cleavages
	High	VGFFSSGPPAR	1	1	1	AT1G11860.1		0	45.31	0.00114685	2	1121.58	1.97588	31.8449	0
	High	GKPYEGSITK	1	1	1	AT1G11860.1		0	40.89	0.00208564	3	1079.57	0.135308	19.7064	0
AT4G10340.1	light harvesting complex of photosystem II 5	52.2019	7.14	1	2	2	2	280	30.1377	6.3667
	A3	Sequence	# PSMs	# Proteins	# Protein Groups	Protein Group Accessions	Modifications	ΔCn	IonScore	Exp Value	Charge	MH+ [Da]	ΔM [ppm]	RT [min]	# Missed Cleavages
	High	AVSETSDELAK	1	1	1	AT4G10340.1		0	43.46	0.00147417	2	1149.56	0.824098	22.4465	0
	High	DPEQGALLK	1	1	1	AT4G10340.1		0	42.79	0.00114409	2	970.522	1.6898	28.0125	0
AT3G46780.1	plastid transcriptionally active 16	51.28	2.35	1	1	1	1	510	54.3254	8.90967
	A3	Sequence	# PSMs	# Proteins	# Protein Groups	Protein Group Accessions	Modifications	ΔCn	IonScore	Exp Value	Charge	MH+ [Da]	ΔM [ppm]	RT [min]	# Missed Cleavages
	High	VAQTDVAYTLIK	1	1	1	AT3G46780.1		0	51.28	0.000178736	2	1321.74	0.471126	33.8492	0
AT4G33010.2	glycine decarboxylase P-protein 1	50.26	1.13	2	1	1	1	976	106.156	6.99072
	A3	Sequence	# PSMs	# Proteins	# Protein Groups	Protein Group Accessions	Modifications	ΔCn	IonScore	Exp Value	Charge	MH+ [Da]	ΔM [ppm]	RT [min]	# Missed Cleavages
	High	GNADVQNNVLK	1	2	1	AT4G33010.2		0	50.26	0.000224641	2	1171.61	0.819595	24.5884	0
AT4G28750.1	Photosystem I reaction centre subunit IV / PsaE protein	49.55	9.09	2	1	1	1	143	14.9578	9.92041
	A3	Sequence	# PSMs	# Proteins	# Protein Groups	Protein Group Accessions	Modifications	ΔCn	IonScore	Exp Value	Charge	MH+ [Da]	ΔM [ppm]	RT [min]	# Missed Cleavages
	High	NVGSVVAVDQDPK	1	2	1	AT4G28750.1		0	49.55	0.00032887	2	1327.69	1.97525	27.7538	0
AT3G53420.1	plasma membrane intrinsic protein 2A	49.4978	8.36	2	2	2	2	287	30.4548	8.39697
	A3	Sequence	# PSMs	# Proteins	# Protein Groups	Protein Group Accessions	Modifications	ΔCn	IonScore	Exp Value	Charge	MH+ [Da]	ΔM [ppm]	RT [min]	# Missed Cleavages
	High	AKDVEAVPGEGFQTR	1	1	1	AT3G53420.1		0	45.32	0.00117359	3	1603.81	-0.0898492	27.4853	1
	Medium	AFQSSYYTR	1	2	1	AT3G53420.1		0	36.82	0.00388903	2	1122.52	1.58541	27.9185	0
AT1G61520.2	photosystem I light harvesting complex gene 3	48.48	5.5	2	1	1	1	218	23.731	5.89697
	A3	Sequence	# PSMs	# Proteins	# Protein Groups	Protein Group Accessions	Modifications	ΔCn	IonScore	Exp Value	Charge	MH+ [Da]	ΔM [ppm]	RT [min]	# Missed Cleavages
	High	LQDWYNPGSmGK	1	2	1	AT1G61520.2	M10(Oxidation)	0	48.48	0.000173125	2	1411.63	-1.54605	30.9188	0
AT1G75750.2	GAST1 protein homolog 1	46.58	10.31	2	1	1	1	97	10.6383	9.11475
	A3	Sequence	# PSMs	# Proteins	# Protein Groups	Protein Group Accessions	Modifications	ΔCn	IonScore	Exp Value	Charge	MH+ [Da]	ΔM [ppm]	RT [min]	# Missed Cleavages
	High	IDcGSAcVAR	1	2	1	AT1G75750.2	C3(Carbamidomethyl); C7(Carbamidomethyl)	0	46.58	0.000242864	2	1108.49	-0.087519	22.0122	0
AT4G04640.1	ATPase, F1 complex, gamma subunit protein	46.0334	6.43	1	2	2	2	373	40.8856	8.00146
	A3	Sequence	# PSMs	# Proteins	# Protein Groups	Protein Group Accessions	Modifications	ΔCn	IonScore	Exp Value	Charge	MH+ [Da]	ΔM [ppm]	RT [min]	# Missed Cleavages
	High	mSAmSSASDNASDLKK	1	1	1	AT4G04640.1	M1(Oxidation); M4(Oxidation)	0	41.58	0.000517793	3	1674.73	-0.273096	19.2474	1
	Medium	SLSmVYNR	1	1	1	AT4G04640.1	M4(Oxidation)	0	31.38	0.00978864	2	985.478	1.09769	24.716	0
AT3G49010.4	breast basic conserved 1	45.68	5.39	2	1	1	1	204	23.525	11.0044
	A3	Sequence	# PSMs	# Proteins	# Protein Groups	Protein Group Accessions	Modifications	ΔCn	IonScore	Exp Value	Charge	MH+ [Da]	ΔM [ppm]	RT [min]	# Missed Cleavages
	High	SLEGLQTNVQR	1	2	1	AT3G49010.4		0	45.68	0.00114783	2	1244.66	0.0643765	28.6432	0
AT3G25920.1	ribosomal protein L15	44.03	3.97	1	1	1	1	277	29.6889	10.77
	A3	Sequence	# PSMs	# Proteins	# Protein Groups	Protein Group Accessions	Modifications	ΔCn	IonScore	Exp Value	Charge	MH+ [Da]	ΔM [ppm]	RT [min]	# Missed Cleavages
	High	GFEGGQTALYR	1	1	1	AT3G25920.1		0	44.03	0.000802594	2	1198.59	0.279928	29.6789	0
AT4G20360.1	RAB GTPase homolog E1B	43.4704	5.25	1	2	2	2	476	51.5976	6.18896
	A3	Sequence	# PSMs	# Proteins	# Protein Groups	Protein Group Accessions	Modifications	ΔCn	IonScore	Exp Value	Charge	MH+ [Da]	ΔM [ppm]	RT [min]	# Missed Cleavages
	Medium	EGGKTVGAGVIGTILE	1	1	1	AT4G20360.1		0	39.93	0.00344508	2	1500.83	1.42307	38.5575	1
	Medium	GIQKADIQR	1	1	1	AT4G20360.1		0	34.56	0.00778628	2	1028.58	0.111965	19.3671	1
AT4G28390.1	ADP/ATP carrier 3	42.88	2.11	3	1	1	1	379	40.6923	9.77393
	A3	Sequence	# PSMs	# Proteins	# Protein Groups	Protein Group Accessions	Modifications	ΔCn	IonScore	Exp Value	Charge	MH+ [Da]	ΔM [ppm]	RT [min]	# Missed Cleavages
	High	GAGANILR	1	3	1	AT4G28390.1		0	42.88	0.000842399	2	771.448	0.685944	24.0396	0
AT1G72150.1	PATELLIN 1	42.51	2.44	1	1	1	1	573	64.007	4.83057
	A3	Sequence	# PSMs	# Proteins	# Protein Groups	Protein Group Accessions	Modifications	ΔCn	IonScore	Exp Value	Charge	MH+ [Da]	ΔM [ppm]	RT [min]	# Missed Cleavages
	High	IGSTDEPVITDSFK	1	1	1	AT1G72150.1		0	42.51	0.00190195	2	1508.75	1.06579	33.6924	0
AT1G31330.1	photosystem I subunit F	42.2257	8.14	1	2	2	2	221	24.1578	9.53955
	A3	Sequence	# PSMs	# Proteins	# Protein Groups	Protein Group Accessions	Modifications	ΔCn	IonScore	Exp Value	Charge	MH+ [Da]	ΔM [ppm]	RT [min]	# Missed Cleavages
	High	RFDNYGK	1	1	1	AT1G31330.1		0	36.48	0.002384	2	899.437	-0.16131	19.992	1
	High	EIIIDVPLASR	1	1	1	AT1G31330.1		0	36.32	0.00316184	2	1225.71	-1.09209	37.948	0
AT5G26000.2	thioglucoside glucohydrolase 1	41.73	2.41	4	1	1	1	456	51.4482	5.88428
	A3	Sequence	# PSMs	# Proteins	# Protein Groups	Protein Group Accessions	Modifications	ΔCn	IonScore	Exp Value	Charge	MH+ [Da]	ΔM [ppm]	RT [min]	# Missed Cleavages
	High	GYALGTDAPGR	1	4	1	AT5G26000.2		0	41.73	0.00254472	2	1077.53	1.12816	27.5453	0
AT5G24090.1	chitinase A	41.47	2.98	1	1	1	1	302	33.0754	9.01221
	A3	Sequence	# PSMs	# Proteins	# Protein Groups	Protein Group Accessions	Modifications	ΔCn	IonScore	Exp Value	Charge	MH+ [Da]	ΔM [ppm]	RT [min]	# Missed Cleavages
	High	YGGVmLWSK	1	1	1	AT5G24090.1	M5(Oxidation)	0	41.47	0.00104077	2	1056.52	0.723383	32.6007	0
AT3G19820.1	cell elongation protein / DWARF1 / DIMINUTO (DIM)	41.09	2.14	1	1	1	1	561	65.3523	7.97217
	A3	Sequence	# PSMs	# Proteins	# Protein Groups	Protein Group Accessions	Modifications	ΔCn	IonScore	Exp Value	Charge	MH+ [Da]	ΔM [ppm]	RT [min]	# Missed Cleavages
	High	VEPLVNmGQISR	1	1	1	AT3G19820.1	M7(Oxidation)	0	41.09	0.00290597	2	1358.71	0.290207	28.977	0
AT2G20580.1	26S proteasome regulatory subunit S2 1A	41.01	1.12	2	1	1	1	891	98.0818	5.09717
	A3	Sequence	# PSMs	# Proteins	# Protein Groups	Protein Group Accessions	Modifications	ΔCn	IonScore	Exp Value	Charge	MH+ [Da]	ΔM [ppm]	RT [min]	# Missed Cleavages
	High	LSEGYLTLAR	1	2	1	AT2G20580.1		0	41.01	0.00194163	2	1122.62	0.989988	33.5406	0
AT4G13930.1	serine hydroxymethyltransferase 4	40.88	3.4	1	1	1	1	471	51.6852	7.2251
	A3	Sequence	# PSMs	# Proteins	# Protein Groups	Protein Group Accessions	Modifications	ΔCn	IonScore	Exp Value	Charge	MH+ [Da]	ΔM [ppm]	RT [min]	# Missed Cleavages
	Medium	NAVFGDSSALAPGGVR	1	1	1	AT4G13930.1		0	40.88	0.00332757	2	1517.77	-2.6355	33.118	0
ATMG01190.1	ATP synthase subunit 1	40.84	3.16	2	1	1	1	507	54.9367	6.60986
	A3	Sequence	# PSMs	# Proteins	# Protein Groups	Protein Group Accessions	Modifications	ΔCn	IonScore	Exp Value	Charge	MH+ [Da]	ΔM [ppm]	RT [min]	# Missed Cleavages
	Medium	TGSIVDVPAGKAmLGR	1	2	1	ATMG01190.1	M13(Oxidation)	0	40.84	0.00321002	3	1587.85	0.643263	28.9623	1
AT1G32060.1	phosphoribulokinase	40.6	1.77	1	1	1	1	395	44.4356	6.04932
	A3	Sequence	# PSMs	# Proteins	# Protein Groups	Protein Group Accessions	Modifications	ΔCn	IonScore	Exp Value	Charge	MH+ [Da]	ΔM [ppm]	RT [min]	# Missed Cleavages
	High	VTALDPR	1	1	1	AT1G32060.1		0	40.6	0.00201628	2	771.436	0.223596	23.2885	0
AT4G00430.2	plasma membrane intrinsic protein 1;4	39.07	4.11	7	1	1	1	219	23.3129	8.32373
	A3	Sequence	# PSMs	# Proteins	# Protein Groups	Protein Group Accessions	Modifications	ΔCn	IonScore	Exp Value	Charge	MH+ [Da]	ΔM [ppm]	RT [min]	# Missed Cleavages
	High	mEGKEEDVR	1	7	1	AT4G00430.2	N-Term(Acetyl); M1(Oxidation)	0	39.07	0.00135648	2	1150.5	-0.413194	19.9968	1
ATCG00350.1	Photosystem I, PsaA/PsaB protein	38.75	0.93	1	1	1	1	750	83.1776	7.10791
	A3	Sequence	# PSMs	# Proteins	# Protein Groups	Protein Group Accessions	Modifications	ΔCn	IonScore	Exp Value	Charge	MH+ [Da]	ΔM [ppm]	RT [min]	# Missed Cleavages
	Medium	YNDLLDR	1	1	1	ATCG00350.1		0	38.75	0.00367385	2	908.448	1.00877	29.4565	0
AT1G44575.1	Chlorophyll A-B binding family protein	38.64	6.04	2	1	1	1	265	27.9903	9.26123
	A3	Sequence	# PSMs	# Proteins	# Protein Groups	Protein Group Accessions	Modifications	ΔCn	IonScore	Exp Value	Charge	MH+ [Da]	ΔM [ppm]	RT [min]	# Missed Cleavages
	Medium	ANELFVGR	1	2	1	AT1G44575.1		0	38.64	0.00593594	2	905.484	0.476318	29.9805	0
AT1G23190.1	Phosphoglucomutase/phosphomannomutase family protein	38.59	2.23	4	1	1	1	583	63.1311	6.30322
	A3	Sequence	# PSMs	# Proteins	# Protein Groups	Protein Group Accessions	Modifications	ΔCn	IonScore	Exp Value	Charge	MH+ [Da]	ΔM [ppm]	RT [min]	# Missed Cleavages
	Medium	SmPTSAALDVVAK	1	4	1	AT1G23190.1	M2(Oxidation)	0	38.59	0.00576255	2	1305.68	2.96593	29.8468	0
AT2G13360.1	alanine:glyoxylate aminotransferase	38.36	2.24	1	1	1	1	401	44.1801	7.82568
	A3	Sequence	# PSMs	# Proteins	# Protein Groups	Protein Group Accessions	Modifications	ΔCn	IonScore	Exp Value	Charge	MH+ [Da]	ΔM [ppm]	RT [min]	# Missed Cleavages
	Medium	LAVEAWGLK	1	1	1	AT2G13360.1		0	38.36	0.00558726	2	986.566	-0.678638	35.7546	0
AT4G12800.1	photosystem I subunit l	38.28	3.65	1	1	1	1	219	23.0371	9.84717
	A3	Sequence	# PSMs	# Proteins	# Protein Groups	Protein Group Accessions	Modifications	ΔCn	IonScore	Exp Value	Charge	MH+ [Da]	ΔM [ppm]	RT [min]	# Missed Cleavages
	High	TAVNPLLR	1	1	1	AT4G12800.1		0	38.28	0.00147851	2	883.537	0.801809	29.55	0
AT1G57720.1	Translation elongation factor EF1B, gamma chain	37.89	5.08	1	1	1	1	413	46.3704	5.70654
	A3	Sequence	# PSMs	# Proteins	# Protein Groups	Protein Group Accessions	Modifications	ΔCn	IonScore	Exp Value	Charge	MH+ [Da]	ΔM [ppm]	RT [min]	# Missed Cleavages
	Medium	KAAPVAEAPKPAEEEEAPKPK	1	1	1	AT1G57720.1		0	37.89	0.00477911	4	2187.16	-1.13507	20.5732	1
AT2G36880.1	methionine adenosyltransferase 3	37.72	1.79	4	1	1	1	390	42.4706	6.17627
	A3	Sequence	# PSMs	# Proteins	# Protein Groups	Protein Group Accessions	Modifications	ΔCn	IonScore	Exp Value	Charge	MH+ [Da]	ΔM [ppm]	RT [min]	# Missed Cleavages
	Medium	SGAYIVR	1	4	1	AT2G36880.1		0	37.72	0.00424301	2	765.425	0.0932002	23.4178	0
AT1G01560.1	MAP kinase 11	37.58	2.91	22	1	1	1	275	31.5763	7.28369
	A3	Sequence	# PSMs	# Proteins	# Protein Groups	Protein Group Accessions	Modifications	ΔCn	IonScore	Exp Value	Charge	MH+ [Da]	ΔM [ppm]	RT [min]	# Missed Cleavages
	Medium	IGDFGLAR	1	22	1	AT1G01560.1		0	37.58	0.00829266	2	848.462	-0.167824	31.3979	0
AT4G22890.4	PGR5-LIKE A	37.12	3.12	3	1	1	1	321	35.4449	5.2876
	A3	Sequence	# PSMs	# Proteins	# Protein Groups	Protein Group Accessions	Modifications	ΔCn	IonScore	Exp Value	Charge	MH+ [Da]	ΔM [ppm]	RT [min]	# Missed Cleavages
	Medium	LITLPEGSQA	1	3	1	AT4G22890.4		0	37.12	0.00691926	2	1028.56	1.90098	35.0801	0
AT5G54640.1	Histone superfamily protein	36.67	6.92	11	1	1	1	130	13.6495	10.1548
	A3	Sequence	# PSMs	# Proteins	# Protein Groups	Protein Group Accessions	Modifications	ΔCn	IonScore	Exp Value	Charge	MH+ [Da]	ΔM [ppm]	RT [min]	# Missed Cleavages
	Medium	AGLQFPVGR	1	11	1	AT5G54640.1		0	36.67	0.010075	2	944.533	1.5035	32.0564	0
AT3G63140.1	chloroplast stem-loop binding protein of 41 kDa	35.85	2.46	1	1	1	1	406	43.9025	8.42627
	A3	Sequence	# PSMs	# Proteins	# Protein Groups	Protein Group Accessions	Modifications	ΔCn	IonScore	Exp Value	Charge	MH+ [Da]	ΔM [ppm]	RT [min]	# Missed Cleavages
	Medium	FSEIVSGGGK	1	1	1	AT3G63140.1		0	35.85	0.00579836	2	980.505	0.515369	25.6937	0
AT4G14960.1	Tubulin/FtsZ family protein	35.78	2.34	4	1	1	1	427	47.2049	8.08936
	A3	Sequence	# PSMs	# Proteins	# Protein Groups	Protein Group Accessions	Modifications	ΔCn	IonScore	Exp Value	Charge	MH+ [Da]	ΔM [ppm]	RT [min]	# Missed Cleavages
	Medium	DVNAAVGTIK	1	4	1	AT4G14960.1		0	35.78	0.00944661	2	987.547	0.115847	28.1624	0
AT1G68010.1	hydroxypyruvate reductase	35.6	2.33	2	1	1	1	386	42.2209	7.15186
	A3	Sequence	# PSMs	# Proteins	# Protein Groups	Protein Group Accessions	Modifications	ΔCn	IonScore	Exp Value	Charge	MH+ [Da]	ΔM [ppm]	RT [min]	# Missed Cleavages
	High	ALGLPVSKL	1	2	1	AT1G68010.1		0	35.6	0.00169385	2	897.578	1.49435	35.1726	1
AT1G07660.2	Histone superfamily protein	35.3	11.63	2	1	1	1	86	9.3882	11.2095
	A3	Sequence	# PSMs	# Proteins	# Protein Groups	Protein Group Accessions	Modifications	ΔCn	IonScore	Exp Value	Charge	MH+ [Da]	ΔM [ppm]	RT [min]	# Missed Cleavages
	Medium	ISGLIYEETR	1	2	1	AT1G07660.2		0	35.3	0.00928155	2	1180.62	1.26268	31.1451	0
ATCG00710.1	photosystem II reaction center protein H	34.12	19.18	1	1	1	1	73	7.69702	6.55127
	A3	Sequence	# PSMs	# Proteins	# Protein Groups	Protein Group Accessions	Modifications	ΔCn	IonScore	Exp Value	Charge	MH+ [Da]	ΔM [ppm]	RT [min]	# Missed Cleavages
	Medium	ATQTVEDSSRSGPR	1	1	1	ATCG00710.1		0	34.12	0.0123535	3	1490.72	-0.236109	18.3449	1

## Sheet: 7#
Accession	Description	Score	Coverage	# Proteins	# Unique Peptides	# Peptides	# PSMs	# AAs	MW [kDa]	calc. pI
AT2G39730.1	rubisco activase	201.488	14.98	3	8	8	9	474	51.9479	6.15088
	A3	Sequence	# PSMs	# Proteins	# Protein Groups	Protein Group Accessions	Modifications	ΔCn	IonScore	Exp Value	Charge	MH+ [Da]	ΔM [ppm]	RT [min]	# Missed Cleavages
	Medium	GLAYDTSDDQQDITR	1	3	1	AT2G39730.1		0	85.61	1.635e-08	2	1697.76	-0.983736	29.1862	0
	Medium	mccLFINDLDAGAGR	1	3	1	AT2G39730.1	M1(Oxidation); C2(Carbamidomethyl); C3(Carbamidomethyl)	0	59.2	3.36634e-06	2	1728.75	-1.28985	37.4578	0
	Medium	GLAYDTSDDQQDITRGK	2	3	1	AT2G39730.1		0	52.84	6.44795e-05	2	1882.88	-0.101029	26.8902	1
	Medium	YREAADLIK	1	3	1	AT2G39730.1		0	44.35	0.000495831	3	1078.59	-0.372737	24.8675	1
	Medium	KFVESLGVEK	1	3	1	AT2G39730.1		0	41.21	0.00118066	3	1135.64	0.184197	25.8756	1
	Medium	SFQcELVmAK	1	3	1	AT2G39730.1	C4(Carbamidomethyl); M8(Oxidation)	0	40.64	0.000772366	2	1228.57	-0.301613	29.8481	0
	Medium	EAADLIK	1	3	1	AT2G39730.1		0	39.14	0.00211495	2	759.424	-1.22015	24.5021	0
	Medium	SDDGTcVYNF	1	1	1	AT2G39730.1	C6(Carbamidomethyl)	0	30.5	0.000311938	2	1177.45	-0.0717639	37.7108	0
ATCG00120.1	ATP synthase subunit alpha	187.451	17.95	1	7	9	11	507	55.294	5.24951
	A3	Sequence	# PSMs	# Proteins	# Protein Groups	Protein Group Accessions	Modifications	ΔCn	IonScore	Exp Value	Charge	MH+ [Da]	ΔM [ppm]	RT [min]	# Missed Cleavages
	Medium	IAQIPVSEAYLGR	2	1	1	ATCG00120.1		0	76.52	3.44293e-07	2	1416.79	0.339133	34.5702	0
	Medium	VINALANPIDGR	1	1	1	ATCG00120.1		0	66.28	1.89581e-06	2	1252.7	-0.899393	31.9297	0
	Medium	LIESPAPGIISR	1	1	1	ATCG00120.1		0	56.62	1.4264e-05	2	1252.73	-0.414962	31.3669	0
	Medium	TNKPQFQEIIASTK	2	1	1	ATCG00120.1		0	47.54	0.000303941	3	1604.87	0.444328	29.6205	0
	Medium	ADEISNIIR	1	1	1	ATCG00120.1		0	46.85	0.000269532	2	1030.55	0.3366	31.7328	0
	Medium	ELIIGDRQTGK	1	2	2	AT2G07698.1;ATCG00120.1		0	40.97	0.00157567	2	1229.68	-0.817942	24.1604	1
	Medium	TLTAEAESFLK	1	1	1	ATCG00120.1		0	39.24	0.0020132	2	1209.63	-1.75301	37.4084	0
	Medium	ELIIGDR	1	2	2	AT2G07698.1;ATCG00120.1		0	37.38	0.00271473	2	815.462	-0.73069	28.7538	0
	Medium	EGIQEQLER	1	1	1	ATCG00120.1		0	36.48	0.00281132	2	1101.55	0.982002	27.2949	0
AT1G42970.1	glyceraldehyde-3-phosphate dehydrogenase B subunit	184.017	20.36	1	5	8	9	447	47.6296	6.80029
	A3	Sequence	# PSMs	# Proteins	# Protein Groups	Protein Group Accessions	Modifications	ΔCn	IonScore	Exp Value	Charge	MH+ [Da]	ΔM [ppm]	RT [min]	# Missed Cleavages
	Medium	GLTAEDVNEAFRK	1	1	1	AT1G42970.1		0	82.31	1.13092e-07	2	1449.73	-1.4227	30.5061	1
	Medium	IVDNETISVDGK	1	1	1	AT1G42970.1		0	70.25	1.72291e-06	2	1289.66	-2.10448	27.8446	0
	Medium	DSPLEVVVLNDSGGVK	1	1	1	AT1G42970.1		0	64.36	5.09348e-06	2	1627.85	-0.389646	39.602	0
	Medium	AAALNIVPTSTGAAK	1	5	3	AT3G26650.1;AT1G42970.1;AT1G12900.3		0	55.82	2.84073e-05	2	1384.78	-0.48752	30.1822	0
	Medium	VAINGFGR	2	4	3	AT3G26650.1;AT1G42970.1;AT1G12900.3		0	39.11	0.00239351	2	833.463	0.311986	28.6307	0
	Medium	LNGIALR	1	5	3	AT3G26650.1;AT1G42970.1;AT1G12900.3		0	37.83	0.00100538	2	756.472	-1.19367	27.871	0
	Medium	TNPADEEcKVYD	1	1	1	AT1G42970.1	C8(Carbamidomethyl)	0	37.1	0.000399718	2	1440.59	-0.191087	25.3709	1
	Medium	VIITAPAK	1	1	1	AT1G42970.1		0	26.05	0.00422133	2	812.524	-0.183324	24.2447	0
ATCG00490.1	ribulose-bisphosphate carboxylases	169.298	20.25	3	9	9	9	479	52.9216	6.29053
	A3	Sequence	# PSMs	# Proteins	# Protein Groups	Protein Group Accessions	Modifications	ΔCn	IonScore	Exp Value	Charge	MH+ [Da]	ΔM [ppm]	RT [min]	# Missed Cleavages
	Medium	TFQGPPHGIQVER	1	1	1	ATCG00490.1		0	71.77	1.30726e-06	2	1465.75	-4.92389	26.6356	0
	Medium	DDENVNSQPFmR	1	3	1	ATCG00490.1	M11(Oxidation)	0	53.45	1.33298e-05	2	1467.62	-0.392264	27.1384	0
	Medium	DLAVEGNEIIR	1	1	1	ATCG00490.1		0	52.25	7.77339e-05	2	1228.65	-1.99964	33.6871	0
	Medium	VALEAcVQAR	1	1	1	ATCG00490.1	C6(Carbamidomethyl)	0	50.23	0.000156489	2	1116.58	-0.883456	27.0556	0
	Medium	DTDILAAFR	1	1	1	ATCG00490.1		0	49.28	0.000198884	2	1021.53	-0.0427801	40.6976	0
	Medium	NEGRDLAVEGNEIIR	1	1	1	ATCG00490.1		0	47.38	0.000286098	3	1684.86	-0.627126	29.7441	1
	Medium	LGLSAKNYGR	1	1	1	ATCG00490.1		0	39.15	0.00118578	2	1078.6	0.206041	23.7373	1
	Medium	LTYYTPEYETK	1	1	1	ATCG00490.1		0	34.96	0.00402134	2	1407.67	-0.923369	30.6351	0
	Medium	GHYLNATAGTcEEmIKR	1	2	1	ATCG00490.1	C11(Carbamidomethyl); M14(Oxidation)	0	34.34	0.00323953	3	1966.92	2.42275	23.4909	1
ATCG00480.1	ATP synthase subunit beta	157.707	15.46	1	8	8	8	498	53.9001	5.50342
	A3	Sequence	# PSMs	# Proteins	# Protein Groups	Protein Group Accessions	Modifications	ΔCn	IonScore	Exp Value	Charge	MH+ [Da]	ΔM [ppm]	RT [min]	# Missed Cleavages
	Medium	VALVYGQmNEPPGAR	1	1	1	ATCG00480.1	M8(Oxidation)	0	66.59	3.7168e-06	2	1617.8	-1.18797	28.9931	0
	Medium	ESGVINEQNLAESK	1	1	1	ATCG00480.1		0	58.91	1.96006e-05	2	1517.74	0.434425	27.9601	0
	Medium	rTNPTTSNPEVSIREK	1	1	1	ATCG00480.1	N-Term(Acetyl)	0	49.14	0.000148717	3	1870.96	-1.09855	24.1766	2
	Medium	TNPTTSNPEVSIR	1	1	1	ATCG00480.1		0	44.92	0.000447729	2	1415.71	-1.4512	25.8162	0
	Medium	rTNPTTSNPEVSIR	1	1	1	ATCG00480.1	N-Term(Acetyl)	0	44.58	0.000503347	2	1613.82	-1.34291	26.7989	1
	Medium	AVAmSATEGLK	1	1	1	ATCG00480.1	M4(Oxidation)	0	38.56	0.00259824	2	1093.56	-0.467146	21.9694	0
	Medium	SAPAFIELDTK	1	1	1	ATCG00480.1		0	38.51	0.00329069	2	1191.63	0.116413	34.4402	0
	Medium	EGNDLYmEmK	1	1	1	ATCG00480.1	M7(Oxidation); M9(Oxidation)	0	33.74	0.000380402	2	1261.51	0.898362	23.6334	0
ATCG00280.1	photosystem II reaction center protein C	138.412	8.88	1	3	3	4	473	51.8347	7.1958
	A3	Sequence	# PSMs	# Proteins	# Protein Groups	Protein Group Accessions	Modifications	ΔCn	IonScore	Exp Value	Charge	MH+ [Da]	ΔM [ppm]	RT [min]	# Missed Cleavages
	Medium	SPTGEVIFGGETmR	1	1	1	ATCG00280.1	M13(Oxidation)	0	71.47	8.30474e-07	2	1496.71	1.0251	31.1876	0
	Medium	SPTGEVIFGGETMR	1	1	1	ATCG00280.1		0	70.7	1.17031e-06	2	1480.71	0.240099	33.9219	0
	Medium	LGANVGSAQGPTGLGK	1	1	1	ATCG00280.1		0	62.3	6.53616e-06	2	1426.76	-1.63339	27.2478	0
	Medium	DFEPVLSmTPLN	1	1	1	ATCG00280.1	M8(Oxidation)	0	35.35	0.00377807	2	1378.65	-1.88473	42.4745	0
AT3G13920.4	eukaryotic translation initiation factor 4A1	135.292	12.29	7	4	4	5	407	46.1077	5.68115
	A3	Sequence	# PSMs	# Proteins	# Protein Groups	Protein Group Accessions	Modifications	ΔCn	IonScore	Exp Value	Charge	MH+ [Da]	ΔM [ppm]	RT [min]	# Missed Cleavages
	Medium	GLDVIQQAQSGTGK	1	7	1	AT3G13920.4		0	84.28	7.81959e-08	2	1401.74	1.40953	29.6395	0
	Medium	mFVLDEADEmLSR	2	7	1	AT3G13920.4	M1(Oxidation); M10(Oxidation)	0	49.2	6.73268e-05	2	1587.71	2.32495	35.0752	0
	Medium	VLITTDLLAR	1	7	1	AT3G13920.4		0	41.41	0.00039391	2	1114.68	-0.16361	36.9749	0
	Medium	aGSAPEGTQFDAR	1	3	1	AT3G13920.4	N-Term(Acetyl)	0	33.68	0.00302127	2	1348.61	0.259881	30.4733	0
AT3G60750.2	Transketolase	125.85	6.49	3	4	4	4	740	79.7892	6.43018
	A3	Sequence	# PSMs	# Proteins	# Protein Groups	Protein Group Accessions	Modifications	ΔCn	IonScore	Exp Value	Charge	MH+ [Da]	ΔM [ppm]	RT [min]	# Missed Cleavages
	Medium	NLSQQcLNALAK	1	3	1	AT3G60750.2	C6(Carbamidomethyl)	0	72.41	1.04776e-06	2	1359.7	-0.241124	30.5236	0
	Medium	VTTTIGYGSPNK	1	3	1	AT3G60750.2		0	61.94	1.07795e-05	2	1237.64	-0.847055	25.0853	0
	Medium	TPSILALSR	1	2	1	AT3G60750.2		0	46.18	0.00025786	2	957.572	-0.382223	32.9274	0
	Medium	ALPTYTPESPGDATR	1	2	1	AT3G60750.2		0	40.81	0.00106636	2	1575.76	-0.41978	29.5857	0
AT1G15820.1	light harvesting complex photosystem II subunit 6	121.523	13.57	1	3	3	4	258	27.5051	7.40088
	A3	Sequence	# PSMs	# Proteins	# Protein Groups	Protein Group Accessions	Modifications	ΔCn	IonScore	Exp Value	Charge	MH+ [Da]	ΔM [ppm]	RT [min]	# Missed Cleavages
	Medium	TAENFANYTGDQGYPGGR	2	1	1	AT1G15820.1		0	83.44	1.67572e-08	2	1917.83	-1.86257	30.9314	0
	Medium	LKLAEIK	1	1	1	AT1G15820.1		0	41.29	0.000293493	2	814.539	-1.33755	24.671	1
	Medium	FFDPLGLAGK	1	1	1	AT1G15820.1		0	35.01	0.00545816	2	1064.58	-1.84315	40.8537	0
AT1G12900.3	glyceraldehyde 3-phosphate dehydrogenase A subunit 2	118.526	19.71	3	1	6	8	350	37.6436	7.76709
	A3	Sequence	# PSMs	# Proteins	# Protein Groups	Protein Group Accessions	Modifications	ΔCn	IonScore	Exp Value	Charge	MH+ [Da]	ΔM [ppm]	RT [min]	# Missed Cleavages
	Medium	DSPLDVVVINDTGGVK	1	2	1	AT1G12900.3		0	62.58	7.31503e-06	2	1627.85	-0.914567	39.0266	0
	Medium	AAALNIVPTSTGAAK	1	5	3	AT3G26650.1;AT1G42970.1;AT1G12900.3		0	55.82	2.84073e-05	2	1384.78	-0.48752	30.1822	0
	Medium	TFAEEVNAAFR	2	4	2	AT3G26650.1;AT1G12900.3		0	48.06	0.000207117	2	1254.61	2.12812	37.2955	0
	Medium	VAINGFGR	2	4	3	AT3G26650.1;AT1G42970.1;AT1G12900.3		0	39.11	0.00239351	2	833.463	0.311986	28.6307	0
	Medium	LNGIALR	1	5	3	AT3G26650.1;AT1G42970.1;AT1G12900.3		0	37.83	0.00100538	2	756.472	-1.19367	27.871	0
	Medium	AVALVLPNLKGK	1	4	2	AT3G26650.1;AT1G12900.3		0	25.76	0.00278734	3	1222.79	2.79592	32.1827	1
AT5G01530.1	light harvesting complex photosystem II	107.641	13.79	1	4	4	4	290	31.12	6.13818
	A3	Sequence	# PSMs	# Proteins	# Protein Groups	Protein Group Accessions	Modifications	ΔCn	IonScore	Exp Value	Charge	MH+ [Da]	ΔM [ppm]	RT [min]	# Missed Cleavages
	Medium	FFDPLGLAADPEK	1	1	1	AT5G01530.1		0	58.16	2.95584e-05	2	1419.71	-0.801733	41.7102	0
	Medium	TAQLQLAEIK	1	1	1	AT5G01530.1		0	51.74	7.63668e-05	2	1114.65	-0.37094	31.1513	0
	Medium	NLAGDVIGTR	1	1	1	AT5G01530.1		0	49.09	0.000179417	2	1015.55	-1.31543	30.3756	0
	Medium	NLAGDVIGTRTEAADAK	1	1	1	AT5G01530.1		0	42.73	0.000933336	2	1701.88	0.893205	28.8032	1
AT1G07920.1	GTP binding Elongation factor Tu family protein	107.54	9.58	3	4	4	4	449	49.4708	9.11475
	A3	Sequence	# PSMs	# Proteins	# Protein Groups	Protein Group Accessions	Modifications	ΔCn	IonScore	Exp Value	Charge	MH+ [Da]	ΔM [ppm]	RT [min]	# Missed Cleavages
	Medium	IGGIGTVPVGR	1	3	1	AT1G07920.1		0	66.28	1.13042e-06	2	1025.61	0.362713	29.4502	0
	Medium	QTVAVGVIK	1	2	1	AT1G07920.1		0	51.52	5.07379e-05	2	914.566	-1.3885	26.5788	0
	Medium	STTTGHLIYK	1	3	1	AT1G07920.1		0	43.19	0.000923487	2	1120.6	-1.6914	21.4642	0
	Medium	GYVASNSKDDPAK	1	2	1	AT1G07920.1		0	42.27	0.000830095	2	1351.65	-1.29396	18.374	1
AT3G26650.1	glyceraldehyde 3-phosphate dehydrogenase A subunit	105.554	17.42	2	1	6	9	396	42.463	7.75244
	A3	Sequence	# PSMs	# Proteins	# Protein Groups	Protein Group Accessions	Modifications	ΔCn	IonScore	Exp Value	Charge	MH+ [Da]	ΔM [ppm]	RT [min]	# Missed Cleavages
	Medium	AAALNIVPTSTGAAK	1	5	3	AT3G26650.1;AT1G42970.1;AT1G12900.3		0	55.82	2.84073e-05	2	1384.78	-0.48752	30.1822	0
	Medium	DSPLDIIAINDTGGVK	2	1	1	AT3G26650.1		0	49.28	0.000164065	2	1627.86	1.18511	41.6077	0
	Medium	TFAEEVNAAFR	2	4	2	AT3G26650.1;AT1G12900.3		0	48.06	0.000207117	2	1254.61	2.12812	37.2955	0
	Medium	VAINGFGR	2	4	3	AT3G26650.1;AT1G42970.1;AT1G12900.3		0	39.11	0.00239351	2	833.463	0.311986	28.6307	0
	Medium	LNGIALR	1	5	3	AT3G26650.1;AT1G42970.1;AT1G12900.3		0	37.83	0.00100538	2	756.472	-1.19367	27.871	0
	Medium	AVALVLPNLKGK	1	4	2	AT3G26650.1;AT1G12900.3		0	25.76	0.00278734	3	1222.79	2.79592	32.1827	1
AT1G22710.1	sucrose-proton symporter 2	103.46	3.13	1	1	1	1	512	54.5116	9.02686
	A3	Sequence	# PSMs	# Proteins	# Protein Groups	Protein Group Accessions	Modifications	ΔCn	IonScore	Exp Value	Charge	MH+ [Da]	ΔM [ppm]	RT [min]	# Missed Cleavages
	Medium	EVYGGNSDATATAASK	1	1	1	AT1G22710.1		0	103.46	3.67416e-10	2	1541.7	-2.8102	22.4662	0
AT1G71500.1	Rieske (2Fe-2S) domain-containing protein	98.87	5.57	1	1	1	1	287	31.7075	8.73389
	A3	Sequence	# PSMs	# Proteins	# Protein Groups	Protein Group Accessions	Modifications	ΔCn	IonScore	Exp Value	Charge	MH+ [Da]	ΔM [ppm]	RT [min]	# Missed Cleavages
	Medium	AQPGLTATNVNVDEVR	1	1	1	AT1G71500.1		0	98.87	2.19223e-09	2	1683.86	-1.29589	30.6448	0
AT3G14420.1	Aldolase-type TIM barrel family protein	97.8917	11.99	9	4	4	4	367	40.3162	9.12939
	A3	Sequence	# PSMs	# Proteins	# Protein Groups	Protein Group Accessions	Modifications	ΔCn	IonScore	Exp Value	Charge	MH+ [Da]	ΔM [ppm]	RT [min]	# Missed Cleavages
	Medium	AIALTVDTPR	1	9	1	AT3G14420.1		0	69.96	1.03953e-06	2	1056.6	-3.17364	30.385	0
	Medium	mEITNVTEYDAIAK	1	4	1	AT3G14420.1	N-Term(Acetyl); M1(Oxidation)	0	54.59	3.97929e-05	2	1655.78	-0.20819	38.7198	0
	Medium	NVVEQLVR	1	5	1	AT3G14420.1		0	41.2	0.000629619	2	956.552	-0.622955	30.8977	0
	Medium	mAHPDGEYATAR	1	7	1	AT3G14420.1	M1(Oxidation)	0	29.53	0.00412289	2	1334.58	-2.59331	18.8751	0
AT5G17920.1	Cobalamin-independent synthase family protein	95.0235	6.67	5	6	6	6	765	84.3035	6.50732
	A3	Sequence	# PSMs	# Proteins	# Protein Groups	Protein Group Accessions	Modifications	ΔCn	IonScore	Exp Value	Charge	MH+ [Da]	ΔM [ppm]	RT [min]	# Missed Cleavages
	Medium	GGIGVIQIDEAALR	1	2	1	AT5G17920.1		0	71.26	7.5191e-07	2	1411.79	-2.15343	37.9683	0
	Medium	SDEKLLSVFR	1	2	1	AT5G17920.1		0	39.27	0.00166217	3	1193.65	0.697996	33.3327	1
	Medium	SWLAFAAQK	1	3	1	AT5G17920.1		0	38.53	0.00210422	2	1021.54	-1.58762	36.4954	0
	Medium	KVSEEDYVK	1	1	1	AT5G17920.1		0	37.23	0.00238435	3	1096.55	-1.6362	20.4684	1
	Medium	VVEVNALAK	1	2	1	AT5G17920.1		0	36.65	0.00243306	2	942.561	-1.20281	26.5109	0
	Medium	LLSVFR	1	4	1	AT5G17920.1		0	33.44	0.00285325	2	734.456	0.427652	32.7328	0
AT2G37620.1	actin 1	94.175	8.49	9	3	3	3	377	41.7709	5.49072
	A3	Sequence	# PSMs	# Proteins	# Protein Groups	Protein Group Accessions	Modifications	ΔCn	IonScore	Exp Value	Charge	MH+ [Da]	ΔM [ppm]	RT [min]	# Missed Cleavages
	Medium	AGFAGDDAPR	1	9	1	AT2G37620.1		0	67.77	1.39536e-06	2	976.448	-0.250519	23.5621	0
	Medium	GYSFTTTAER	1	3	1	AT2G37620.1		0	55.54	2.10837e-05	2	1132.53	-0.26699	27.921	0
	Medium	DAYVGDEAQSKR	1	8	1	AT2G37620.1		0	33.32	0.00502833	2	1338.62	-2.75495	19.8292	1
ATCG00270.1	photosystem II reaction center protein D	92.6026	9.07	1	3	3	3	353	39.5219	5.74463
	A3	Sequence	# PSMs	# Proteins	# Protein Groups	Protein Group Accessions	Modifications	ΔCn	IonScore	Exp Value	Charge	MH+ [Da]	ΔM [ppm]	RT [min]	# Missed Cleavages
	Medium	AAEDPEFETFYTK	1	1	1	ATCG00270.1		0	69.55	4.93583e-07	2	1547.69	0.40714	35.0943	0
	Medium	AYDFVSQEIR	1	1	1	ATCG00270.1		0	44.2	0.000351675	2	1227.6	-1.25998	33.3108	0
	Medium	NILLNEGIR	1	1	1	ATCG00270.1		0	40.74	0.000535518	2	1041.61	0.331266	31.8724	0
AT5G23060.1	calcium sensing receptor	92.2603	11.89	1	3	3	3	387	41.2598	9.39307
	A3	Sequence	# PSMs	# Proteins	# Protein Groups	Protein Group Accessions	Modifications	ΔCn	IonScore	Exp Value	Charge	MH+ [Da]	ΔM [ppm]	RT [min]	# Missed Cleavages
	Medium	TVTDVAQQTSK	1	1	1	AT5G23060.1		0	58.02	3.08423e-05	2	1177.6	-2.13157	20.862	0
	Medium	AQEAmQSSGFDSEPVFNAAK	1	1	1	AT5G23060.1	M5(Oxidation)	0	55.35	1.79422e-05	2	2129.95	0.501393	32.0225	0
	Medium	GSNIIILDSYTDSAK	1	1	1	AT5G23060.1		0	40.6	0.00147193	2	1596.81	-0.401184	36.2642	0
AT2G34420.1	photosystem II light harvesting complex gene B1B2	90.1671	14.34	4	3	6	6	265	28.0361	5.43994
	A3	Sequence	# PSMs	# Proteins	# Protein Groups	Protein Group Accessions	Modifications	ΔCn	IonScore	Exp Value	Charge	MH+ [Da]	ΔM [ppm]	RT [min]	# Missed Cleavages
	Medium	GPSGSPWYGSDRVK	1	3	1	AT2G34420.1		0	60.59	1.2047e-05	2	1492.71	-2.1518	26.2042	1
	Medium	FGEAVWFK	1	7	2	AT2G34420.1;AT2G05070.1		0	43.74	0.000505089	2	983.499	0.74619	37.3922	0
	Medium	ELEVIHSR	1	7	2	AT2G34420.1;AT2G05070.1		0	41.62	0.000853929	2	982.53	-1.23985	22.8386	0
	Medium	GPSGSPWYGSDR	1	3	1	AT2G34420.1		0	37.33	0.000933881	2	1265.55	-1.04385	28.5901	0
	Medium	TVAKPKGPSGSPWYGSDR	1	3	1	AT2G34420.1		0	37.25	0.00360719	3	1889.95	-1.63997	24.1325	1
	Medium	NRELEVIHSR	1	7	2	AT2G34420.1;AT2G05070.1		0	35.9	0.00372707	3	1252.67	-2.23128	20.733	1
AT4G04640.1	ATPase, F1 complex, gamma subunit protein	87.4231	10.72	1	3	3	3	373	40.8856	8.00146
	A3	Sequence	# PSMs	# Proteins	# Protein Groups	Protein Group Accessions	Modifications	ΔCn	IonScore	Exp Value	Charge	MH+ [Da]	ΔM [ppm]	RT [min]	# Missed Cleavages
	Medium	ALQESLASELAAR	1	1	1	AT4G04640.1		0	72.16	1.1737e-06	2	1358.73	-1.00792	34.353	0
	Medium	YLEAGTLPTAK	1	1	1	AT4G04640.1		0	46.75	0.000362463	2	1163.63	0.0632533	29.2869	0
	Medium	mSAmSSASDNASDLKK	1	1	1	AT4G04640.1	M1(Oxidation); M4(Oxidation)	0	36.07	0.000865103	3	1674.73	-2.78779	18.6221	1
AT5G42270.1	FtsH extracellular protease family	87.3342	3.98	2	2	2	3	704	75.1849	5.49072
	A3	Sequence	# PSMs	# Proteins	# Protein Groups	Protein Group Accessions	Modifications	ΔCn	IonScore	Exp Value	Charge	MH+ [Da]	ΔM [ppm]	RT [min]	# Missed Cleavages
	Medium	DGSVLQLTAVDNR	2	1	1	AT5G42270.1		0	57.64	2.91857e-05	2	1387.72	-1.54902	35.0802	0
	Medium	GQAGGLTFFAPSEER	1	2	1	AT5G42270.1		0	46.05	0.000347639	2	1566.76	0.8743	36.4349	0
AT3G01500.1	carbonic anhydrase 1	81.73	5.93	3	1	1	1	270	29.4852	5.73193
	A3	Sequence	# PSMs	# Proteins	# Protein Groups	Protein Group Accessions	Modifications	ΔCn	IonScore	Exp Value	Charge	MH+ [Da]	ΔM [ppm]	RT [min]	# Missed Cleavages
	Medium	VISELGDSAFEDQcGR	1	3	1	AT3G01500.1	C14(Carbamidomethyl)	0	81.73	4.43143e-08	2	1782.8	-0.731299	32.881	0
ATCG00680.1	photosystem II reaction center protein B	81.5317	6.69	1	3	3	3	508	56.0014	6.88818
	A3	Sequence	# PSMs	# Proteins	# Protein Groups	Protein Group Accessions	Modifications	ΔCn	IonScore	Exp Value	Charge	MH+ [Da]	ΔM [ppm]	RT [min]	# Missed Cleavages
	Medium	LAFYDYIGNNPAK	1	1	1	ATCG00680.1		0	64.41	5.46987e-06	2	1485.74	1.7597	37.3619	0
	Medium	AQLGEIFELDR	1	1	1	ATCG00680.1		0	48.04	0.000314858	2	1290.67	-1.1663	39.4236	0
	Medium	TGKPSLDLPK	1	1	1	ATCG00680.1		0	35.18	0.00177483	3	1055.61	-1.4735	24.7888	0
AT4G37930.1	serine transhydroxymethyltransferase 1	78.1487	4.45	3	2	2	2	517	57.3643	8.1333
	A3	Sequence	# PSMs	# Proteins	# Protein Groups	Protein Group Accessions	Modifications	ΔCn	IonScore	Exp Value	Charge	MH+ [Da]	ΔM [ppm]	RT [min]	# Missed Cleavages
	Medium	AYQEQVLSNSAK	1	1	1	AT4G37930.1		0	57.9	2.64355e-05	2	1337.67	-0.918569	25.0829	0
	Medium	LIVAGASAYAR	1	3	1	AT4G37930.1		0	52.87	6.9458e-05	2	1091.62	-1.16054	29.0444	0
AT4G01050.1	thylakoid rhodanese-like	76.87	2.79	1	1	1	1	466	49.357	5.30029
	A3	Sequence	# PSMs	# Proteins	# Protein Groups	Protein Group Accessions	Modifications	ΔCn	IonScore	Exp Value	Charge	MH+ [Da]	ΔM [ppm]	RT [min]	# Missed Cleavages
	Medium	LGTDDNAQLLDIR	1	1	1	AT4G01050.1		0	76.87	3.43334e-07	2	1443.74	0.55772	35.253	0
AT4G13940.3	S-adenosyl-L-homocysteine hydrolase	76.3145	7.95	5	3	3	3	440	48.3758	6.84424
	A3	Sequence	# PSMs	# Proteins	# Protein Groups	Protein Group Accessions	Modifications	ΔCn	IonScore	Exp Value	Charge	MH+ [Da]	ΔM [ppm]	RT [min]	# Missed Cleavages
	Medium	AGIIVLAEGR	1	3	1	AT4G13940.3		0	53.4	2.19402e-05	2	998.6	0.347195	32.5948	0
	Medium	LVGVSEETTTGVKR	1	5	1	AT4G13940.3		0	40.94	0.00130471	2	1475.81	1.55313	23.9771	1
	Medium	aLLVEKTSSGR	1	4	1	AT4G13940.3	N-Term(Acetyl)	0	40.3	0.00164719	2	1202.67	0.314054	31.499	1
AT4G27440.1	protochlorophyllide oxidoreductase B	75.803	10.22	2	3	3	3	401	43.3323	9.15869
	A3	Sequence	# PSMs	# Proteins	# Protein Groups	Protein Group Accessions	Modifications	ΔCn	IonScore	Exp Value	Charge	MH+ [Da]	ΔM [ppm]	RT [min]	# Missed Cleavages
	Medium	GYVSETESGKR	1	1	1	AT4G27440.1		0	50.21	9.76616e-05	2	1212.58	-3.36703	18.746	1
	Medium	GNVVVTGASSGLGLATAK	1	2	1	AT4G27440.1		0	46.11	0.000311031	2	1601.88	-0.76923	32.1442	0
	Medium	LAQVVSDPSLTK	1	1	1	AT4G27440.1		0	37.26	0.00244311	2	1257.7	-0.831896	28.8442	0
ATCG00020.1	photosystem II reaction center protein A	74.0093	10.2	1	3	3	3	353	38.9114	5.24951
	A3	Sequence	# PSMs	# Proteins	# Protein Groups	Protein Group Accessions	Modifications	ΔCn	IonScore	Exp Value	Charge	MH+ [Da]	ΔM [ppm]	RT [min]	# Missed Cleavages
	Medium	VINTWADIINR	1	1	1	ATCG00020.1		0	54.48	5.04378e-05	2	1314.71	-1.61117	38.3678	0
	Medium	ETTENESANEGYR	1	1	1	ATCG00020.1		0	43.92	8.11017e-05	3	1499.62	-2.14074	20.3949	0
	Medium	LIFQYASFNNSR	1	1	1	ATCG00020.1		0	35.4	0.00497495	2	1459.73	0.052376	37.0434	0
AT4G10340.1	light harvesting complex of photosystem II 5	73.1616	11.79	1	3	3	3	280	30.1377	6.3667
	A3	Sequence	# PSMs	# Proteins	# Protein Groups	Protein Group Accessions	Modifications	ΔCn	IonScore	Exp Value	Charge	MH+ [Da]	ΔM [ppm]	RT [min]	# Missed Cleavages
	Medium	AVSETSDELAK	1	1	1	AT4G10340.1		0	50.13	0.000158193	2	1149.56	0.186968	22.1037	0
	Medium	DPEQGALLK	1	1	1	AT4G10340.1		0	49.8	7.59168e-05	2	970.521	0.243356	27.0223	0
	Medium	YGANcGPEAVWFK	1	1	1	AT4G10340.1	C5(Carbamidomethyl)	0	39.12	0.000875601	2	1498.68	-0.510715	36.2759	0
AT3G04120.1	glyceraldehyde-3-phosphate dehydrogenase C subunit 1	72.2856	11.24	3	4	4	4	338	36.8911	7.12256
	A3	Sequence	# PSMs	# Proteins	# Protein Groups	Protein Group Accessions	Modifications	ΔCn	IonScore	Exp Value	Charge	MH+ [Da]	ΔM [ppm]	RT [min]	# Missed Cleavages
	Medium	IGINGFGR	1	3	1	AT3G04120.1		0	47.69	0.000208514	2	833.464	1.70337	30.8216	0
	Medium	AIKEESEGKLK	1	1	1	AT3G04120.1		0	46.02	0.000471315	3	1231.68	-5.35765	17.5314	2
	Medium	AATYDEIK	1	3	1	AT3G04120.1		0	42.1	0.000773827	2	910.453	1.04561	23.7498	0
	Medium	AGIALSDKFVK	1	3	1	AT3G04120.1		0	39.13	0.00164332	2	1148.67	4.21139	29.5052	1
AT1G07660.1	Histone superfamily protein	71.5374	21.36	2	2	2	2	103	11.4024	11.4731
	A3	Sequence	# PSMs	# Proteins	# Protein Groups	Protein Group Accessions	Modifications	ΔCn	IonScore	Exp Value	Charge	MH+ [Da]	ΔM [ppm]	RT [min]	# Missed Cleavages
	Medium	ISGLIYEETR	1	2	1	AT1G07660.1		0	61.32	1.3024e-05	2	1180.62	0.745709	31.1901	0
	Medium	DNIQGITKPAIR	1	1	1	AT1G07660.1		0	43.36	0.000380587	2	1325.75	-0.592934	26.601	0
AT1G75750.2	GAST1 protein homolog 1	70.8796	11.34	2	2	2	2	97	10.6383	9.11475
	A3	Sequence	# PSMs	# Proteins	# Protein Groups	Protein Group Accessions	Modifications	ΔCn	IonScore	Exp Value	Charge	MH+ [Da]	ΔM [ppm]	RT [min]	# Missed Cleavages
	Medium	IDcGSAcVAR	1	2	1	AT1G75750.2	C3(Carbamidomethyl); C7(Carbamidomethyl)	0	62.07	4.34608e-06	2	1108.48	-2.51024	21.5901	0
	Medium	KIDcGSAcVAR	1	2	1	AT1G75750.2	C4(Carbamidomethyl); C8(Carbamidomethyl)	0	41.96	0.000751419	2	1236.58	0.0208314	19.3421	1
AT2G05070.1	photosystem II light harvesting complex gene 2.2	70.4201	12.08	4	1	4	4	265	28.6024	5.42725
	A3	Sequence	# PSMs	# Proteins	# Protein Groups	Protein Group Accessions	Modifications	ΔCn	IonScore	Exp Value	Charge	MH+ [Da]	ΔM [ppm]	RT [min]	# Missed Cleavages
	Medium	STPQSIWYGPDRPK	1	3	1	AT2G05070.1		0	47.09	0.000313671	2	1631.82	0.0645429	29.2795	0
	Medium	FGEAVWFK	1	7	2	AT2G34420.1;AT2G05070.1		0	43.74	0.000505089	2	983.499	0.74619	37.3922	0
	Medium	ELEVIHSR	1	7	2	AT2G34420.1;AT2G05070.1		0	41.62	0.000853929	2	982.53	-1.23985	22.8386	0
	Medium	NRELEVIHSR	1	7	2	AT2G34420.1;AT2G05070.1		0	35.9	0.00372707	3	1252.67	-2.23128	20.733	1
AT2G27730.1	copper ion binding	70.2985	26.55	1	2	2	2	113	11.9403	9.64209
	A3	Sequence	# PSMs	# Proteins	# Protein Groups	Protein Group Accessions	Modifications	ΔCn	IonScore	Exp Value	Charge	MH+ [Da]	ΔM [ppm]	RT [min]	# Missed Cleavages
	Medium	VAGATASASAESGPK	1	1	1	AT2G27730.1		0	69.46	1.73257e-06	2	1303.65	-2.19968	19.3808	0
	Medium	QGPGEQAAGSASEAK	1	1	1	AT2G27730.1		0	34.49	0.00241829	2	1387.64	-1.98456	19.0704	0
AT2G07698.1	ATPase, F1 complex, alpha subunit protein	69.1709	4.12	2	2	4	4	777	85.8793	5.56689
	A3	Sequence	# PSMs	# Proteins	# Protein Groups	Protein Group Accessions	Modifications	ΔCn	IonScore	Exp Value	Charge	MH+ [Da]	ΔM [ppm]	RT [min]	# Missed Cleavages
	Medium	AVDSLVPIGR	1	2	1	AT2G07698.1		0	55.04	1.70764e-05	2	1026.59	0.480093	32.1851	0
	Medium	ELLIGDRQTGK	1	2	2	AT2G07698.1;ATCG00120.1		0	40.97	0.00157567	2	1229.68	-0.817942	24.1604	1
	Medium	AAELTNLFESR	1	2	1	AT2G07698.1		0	40.39	0.00190593	2	1250.64	0.796476	36.8984	0
	Medium	ELLIGDR	1	2	2	AT2G07698.1;ATCG00120.1		0	37.38	0.00271473	2	815.462	-0.73069	28.7538	0
AT5G02160.1	unknown protein; FUNCTIONS IN: molecular_function unknown; INVOLVED IN: biological_process unknown; LOCATED IN: chloroplast thylakoid membrane; EXPRESSED IN: 23 plant structures; EXPRESSED DURING: 13 growth stages; Has 121 Blast hits to 121 proteins in 17 species: Archae - 0; Bacteria - 0; Metazoa - 0; Fungi - 0; Plants - 121; Viruses - 0; Other Eukaryotes - 0 (source: NCBI BLink).	68.68	10.08	1	1	1	1	129	13.37	9.49561
	A3	Sequence	# PSMs	# Proteins	# Protein Groups	Protein Group Accessions	Modifications	ΔCn	IonScore	Exp Value	Charge	MH+ [Da]	ΔM [ppm]	RT [min]	# Missed Cleavages
	Medium	DTcPEcDGAGFVR	1	1	1	AT5G02160.1	C3(Carbamidomethyl); C6(Carbamidomethyl)	0	68.68	1.08415e-07	2	1483.59	-0.3814	29.5445	0
AT1G61520.2	photosystem I light harvesting complex gene 3	68.3679	10.55	2	2	2	2	218	23.731	5.89697
	A3	Sequence	# PSMs	# Proteins	# Protein Groups	Protein Group Accessions	Modifications	ΔCn	IonScore	Exp Value	Charge	MH+ [Da]	ΔM [ppm]	RT [min]	# Missed Cleavages
	Medium	WLAYGEIINGR	1	2	1	AT1G61520.2		0	49.7	0.000230377	2	1291.67	-4.37235	37.5848	0
	Medium	LQDWYNPGSmGK	1	2	1	AT1G61520.2	M10(Oxidation)	0	48.87	6.93991e-05	2	1411.63	-0.335404	30.8504	0
AT1G15210.1	pleiotropic drug resistance 7	67.84	0.83	2	1	1	1	1442	162.466	7.89893
	A3	Sequence	# PSMs	# Proteins	# Protein Groups	Protein Group Accessions	Modifications	ΔCn	IonScore	Exp Value	Charge	MH+ [Da]	ΔM [ppm]	RT [min]	# Missed Cleavages
	Medium	GTADFLQEVTSK	1	2	1	AT1G15210.1		0	67.84	2.66388e-06	2	1295.64	-2.88716	36.7694	0
AT1G78900.1	vacuolar ATP synthase subunit A	66.07	2.41	1	1	1	1	623	68.7688	5.23682
	A3	Sequence	# PSMs	# Proteins	# Protein Groups	Protein Group Accessions	Modifications	ΔCn	IonScore	Exp Value	Charge	MH+ [Da]	ΔM [ppm]	RT [min]	# Missed Cleavages
	Medium	TTLVANTSNmPVAAR	1	1	1	AT1G78900.1	M10(Oxidation)	0	66.07	4.99288e-06	2	1561.8	0.387129	25.1447	0
AT4G20360.1	RAB GTPase homolog E1B	65.9236	7.77	1	3	3	3	476	51.5976	6.18896
	A3	Sequence	# PSMs	# Proteins	# Protein Groups	Protein Group Accessions	Modifications	ΔCn	IonScore	Exp Value	Charge	MH+ [Da]	ΔM [ppm]	RT [min]	# Missed Cleavages
	Medium	GIQKADIQR	1	1	1	AT4G20360.1		0	48.06	0.000184451	2	1028.58	-3.09235	18.7742	1
	Medium	VGETVDLVGLRETR	1	1	1	AT4G20360.1		0	40.96	0.00129872	3	1543.84	0.0628256	30.9834	1
	Medium	KYDEIDAAPEERAR	1	1	1	AT4G20360.1		0	38.5	0.0020058	3	1662.81	-0.923431	22.8437	2
AT1G47128.1	Granulin repeat cysteine protease family protein	65.8959	6.93	1	4	4	4	462	50.9334	5.41455
	A3	Sequence	# PSMs	# Proteins	# Protein Groups	Protein Group Accessions	Modifications	ΔCn	IonScore	Exp Value	Charge	MH+ [Da]	ΔM [ppm]	RT [min]	# Missed Cleavages
	Medium	GVDGTcDQIR	1	1	1	AT1G47128.1	C6(Carbamidomethyl)	0	52.94	2.69325e-05	2	1120.5	-1.00792	22.5784	0
	Medium	GVDGTcDQIRK	1	1	1	AT1G47128.1	C6(Carbamidomethyl)	0	40.1	0.00124598	2	1248.6	-1.88162	19.2757	1
	Medium	cGIAIEPSYPIK	1	1	1	AT1G47128.1	C1(Carbamidomethyl)	0	37.84	0.00277899	2	1347.7	-0.146869	33.4667	0
	Medium	SWGESGYLR	1	1	1	AT1G47128.1		0	33.41	0.00426395	2	1054.49	-1.25863	30.9291	0
ATCG00750.1	ribosomal protein S11	65.42	10.87	1	1	1	1	138	15.0142	12.2495
	A3	Sequence	# PSMs	# Proteins	# Protein Groups	Protein Group Accessions	Modifications	ΔCn	IonScore	Exp Value	Charge	MH+ [Da]	ΔM [ppm]	RT [min]	# Missed Cleavages
	Medium	GTPFAAQTAAGNAIR	1	1	1	ATCG00750.1		0	65.42	5.22482e-06	2	1445.74	-3.34272	29.7466	0
AT3G47470.1	light-harvesting chlorophyll-protein complex I subunit A4	63.52	4.78	1	1	1	1	251	27.7161	6.69775
	A3	Sequence	# PSMs	# Proteins	# Protein Groups	Protein Group Accessions	Modifications	ΔCn	IonScore	Exp Value	Charge	MH+ [Da]	ΔM [ppm]	RT [min]	# Missed Cleavages
	Medium	NPGSVNQDPIFK	1	1	1	AT3G47470.1		0	63.52	6.22484e-06	2	1315.66	-0.216881	29.7058	0
ATCG00340.1	Photosystem I, PsaA/PsaB protein	60.98	1.91	1	1	1	1	734	82.4229	7.40088
	A3	Sequence	# PSMs	# Proteins	# Protein Groups	Protein Group Accessions	Modifications	ΔCn	IonScore	Exp Value	Charge	MH+ [Da]	ΔM [ppm]	RT [min]	# Missed Cleavages
	Medium	DYNPEQNEDNVLAR	1	1	1	ATCG00340.1		0	60.98	5.06727e-06	2	1676.75	0.955326	30.7473	0
AT1G74470.1	Pyridine nucleotide-disulphide oxidoreductase family protein	60.3148	6.42	1	2	2	2	467	51.8047	8.90967
	A3	Sequence	# PSMs	# Proteins	# Protein Groups	Protein Group Accessions	Modifications	ΔCn	IonScore	Exp Value	Charge	MH+ [Da]	ΔM [ppm]	RT [min]	# Missed Cleavages
	Medium	VALVGDAAGYVTK	1	1	1	AT1G74470.1		0	53.88	6.46632e-05	2	1263.7	1.24963	31.9128	0
	Medium	KTmEVDAVIGADGANSR	1	1	1	AT1G74470.1	M3(Oxidation)	0	36.49	0.00274876	3	1749.84	0.0153255	25.3568	1
AT2G21390.1	Coatomer, alpha subunit	60.0178	1.72	2	2	2	3	1218	136.381	6.91748
	A3	Sequence	# PSMs	# Proteins	# Protein Groups	Protein Group Accessions	Modifications	ΔCn	IonScore	Exp Value	Charge	MH+ [Da]	ΔM [ppm]	RT [min]	# Missed Cleavages
	Medium	SLLDTNPTIESQAR	2	1	1	AT2G21390.1		0	45.54	0.000418882	2	1544.79	-1.1787	31.7427	0
	Medium	LGVEALR	1	2	1	AT2G21390.1		0	35.2	0.00271796	2	757.455	-1.77098	29.1954	0
AT5G02500.2	heat shock cognate protein 70-1	59.69	2.5	6	1	1	1	521	57.2007	5.09717
	A3	Sequence	# PSMs	# Proteins	# Protein Groups	Protein Group Accessions	Modifications	ΔCn	IonScore	Exp Value	Charge	MH+ [Da]	ΔM [ppm]	RT [min]	# Missed Cleavages
	Medium	TTPSYVAFTDSER	1	6	1	AT5G02500.2		0	59.69	1.15454e-05	2	1473.69	0.037487	31.5459	0
AT1G55670.1	photosystem I subunit G	59.4734	10	1	2	2	2	160	17.0748	9.56885
	A3	Sequence	# PSMs	# Proteins	# Protein Groups	Protein Group Accessions	Modifications	ΔCn	IonScore	Exp Value	Charge	MH+ [Da]	ΔM [ppm]	RT [min]	# Missed Cleavages
	Medium	QGLPEQNGK	1	1	1	AT1G55670.1		0	45.39	0.000287623	2	970.494	-1.06342	19.3735	0
	Medium	EYVSLLK	1	1	1	AT1G55670.1		0	43.4	0.000324533	2	851.488	1.32664	31.2196	0
AT1G56190.2	Phosphoglycerate kinase family protein	59.47	3.21	3	1	1	1	405	42.5888	5.5415
	A3	Sequence	# PSMs	# Proteins	# Protein Groups	Protein Group Accessions	Modifications	ΔCn	IonScore	Exp Value	Charge	MH+ [Da]	ΔM [ppm]	RT [min]	# Missed Cleavages
	Medium	ELDYLVGAVSNPK	1	3	1	AT1G56190.2		0	59.47	2.13531e-05	2	1404.73	-1.73458	35.6273	0
AT1G57720.1	Translation elongation factor EF1B, gamma chain	59.1724	5.08	1	1	1	2	413	46.3704	5.70654
	A3	Sequence	# PSMs	# Proteins	# Protein Groups	Protein Group Accessions	Modifications	ΔCn	IonScore	Exp Value	Charge	MH+ [Da]	ΔM [ppm]	RT [min]	# Missed Cleavages
	Medium	KAAPVAEAPKPAEEEEAPKPK	2	1	1	AT1G57720.1		0	49.44	0.000157561	4	2187.16	-3.81407	20.0784	1
AT4G28390.1	ADP/ATP carrier 3	58.9011	8.18	3	3	3	4	379	40.6923	9.77393
	A3	Sequence	# PSMs	# Proteins	# Protein Groups	Protein Group Accessions	Modifications	ΔCn	IonScore	Exp Value	Charge	MH+ [Da]	ΔM [ppm]	RT [min]	# Missed Cleavages
	Medium	LLIQNQDEmIK	1	3	1	AT4G28390.1	M9(Oxidation)	0	41.35	0.00150229	2	1360.71	0.278411	28.9906	0
	Medium	GAGANILR	1	3	1	AT4G28390.1		0	38.47	0.00106675	2	771.447	-0.738175	23.8203	0
	Medium	mmmTSGEAVKYK	1	3	1	AT4G28390.1	M1(Oxidation); M2(Oxidation); M3(Oxidation)	0	37.48	0.0010183	3	1423.62	-2.11112	18.6804	1
	Medium	LLIQNQDEMIK	1	3	1	AT4G28390.1		0	37.36	0.00332413	2	1344.72	-1.2303	31.5509	0
AT1G72150.1	PATELLIN 1	58.33	2.44	1	1	1	1	573	64.007	4.83057
	A3	Sequence	# PSMs	# Proteins	# Protein Groups	Protein Group Accessions	Modifications	ΔCn	IonScore	Exp Value	Charge	MH+ [Da]	ΔM [ppm]	RT [min]	# Missed Cleavages
	Medium	IGSTDEPVITDSFK	1	1	1	AT1G72150.1		0	58.33	2.2548e-05	2	1508.75	0.499437	33.3477	0
AT3G63160.1	FUNCTIONS IN: molecular_function unknown; INVOLVED IN: biological_process unknown; LOCATED IN: chloroplast outer membrane, thylakoid, chloroplast thylakoid membrane, chloroplast, chloroplast envelope; EXPRESSED IN: 21 plant structures; EXPRESSED DURING: 13 growth stages; BEST Arabidopsis thaliana protein match is: outer envelope membrane protein 7 (TAIR:AT3G52420.1); Has 26 Blast hits to 26 prote…	56.9153	36.23	1	2	2	2	69	7.25192	9.08545
	A3	Sequence	# PSMs	# Proteins	# Protein Groups	Protein Group Accessions	Modifications	ΔCn	IonScore	Exp Value	Charge	MH+ [Da]	ΔM [ppm]	RT [min]	# Missed Cleavages
	Medium	SGGEVNFPK	1	1	1	AT3G63160.1		0	53.78	7.6011e-05	2	934.462	-1.41884	25.7452	0
	Medium	DKSDSDDATVPPPSGA	1	1	1	AT3G63160.1		0	34.49	0.00128027	2	1558.69	-0.943723	24.2986	1
AT2G30950.1	FtsH extracellular protease family	56.1715	4.17	4	2	2	2	695	74.1114	6.354
	A3	Sequence	# PSMs	# Proteins	# Protein Groups	Protein Group Accessions	Modifications	ΔCn	IonScore	Exp Value	Charge	MH+ [Da]	ΔM [ppm]	RT [min]	# Missed Cleavages
	Medium	SGGGmGGPGGPGNPLQFGQSK	1	1	1	AT2G30950.1	M5(Oxidation)	0	47.73	0.000152633	2	1902.88	0.11993	30.9074	0
	Medium	IVGGLGGR	1	4	1	AT2G30950.1		0	41.45	0.000612303	2	728.44	-1.43606	23.345	0
AT2G21660.1	cold, circadian rhythm, and rna binding 2	54.6679	17.61	2	2	2	2	176	16.8796	6.15088
	A3	Sequence	# PSMs	# Proteins	# Protein Groups	Protein Group Accessions	Modifications	ΔCn	IonScore	Exp Value	Charge	MH+ [Da]	ΔM [ppm]	RT [min]	# Missed Cleavages
	Medium	SITVNEAQSR	1	2	1	AT2G21660.1		0	50.83	0.000138361	2	1104.56	-2.35942	21.7646	0
	Medium	SGGGGGYSGGGGSYGGGGGRR	1	1	1	AT2G21660.1		0	34.64	0.00152883	3	1716.74	-2.03233	18.6658	1
AT2G44210.1	Protein of Unknown Function (DUF239)	54.07	2.89	2	1	1	1	415	46.4978	7.47412
	A3	Sequence	# PSMs	# Proteins	# Protein Groups	Protein Group Accessions	Modifications	ΔCn	IonScore	Exp Value	Charge	MH+ [Da]	ΔM [ppm]	RT [min]	# Missed Cleavages
	Medium	NVQVVDGSNELR	1	2	1	AT2G44210.1		0	54.07	6.60085e-05	2	1329.68	-0.423263	27.4858	0
AT2G04030.2	Chaperone protein htpG family protein	53.41	1.8	2	1	1	1	777	88.2016	5.0083
	A3	Sequence	# PSMs	# Proteins	# Protein Groups	Protein Group Accessions	Modifications	ΔCn	IonScore	Exp Value	Charge	MH+ [Da]	ΔM [ppm]	RT [min]	# Missed Cleavages
	Medium	GVVDSDDLPLNVSR	1	2	1	AT2G04030.2		0	53.41	6.93176e-05	2	1485.76	1.56161	34.3604	0
AT3G08940.2	light harvesting complex photosystem II	53.0179	6.62	2	2	2	2	287	31.174	6.23975
	A3	Sequence	# PSMs	# Proteins	# Protein Groups	Protein Group Accessions	Modifications	ΔCn	IonScore	Exp Value	Charge	MH+ [Da]	ΔM [ppm]	RT [min]	# Missed Cleavages
	Medium	NLYGEVIGTR	1	2	1	AT3G08940.2		0	45.52	0.00050077	2	1121.6	1.22127	32.7204	0
	Medium	AQLQLAEIK	1	1	1	AT3G08940.2		0	40.76	0.000461703	2	1013.6	-1.05891	30.8876	0
AT3G45140.1	lipoxygenase 2	51.3248	2.23	1	2	2	2	896	101.982	5.61768
	A3	Sequence	# PSMs	# Proteins	# Protein Groups	Protein Group Accessions	Modifications	ΔCn	IonScore	Exp Value	Charge	MH+ [Da]	ΔM [ppm]	RT [min]	# Missed Cleavages
	Medium	ELNNTTLYASR	1	1	1	AT3G45140.1		0	42.51	0.000962197	2	1281.64	-1.16881	27.6959	0
	Medium	ITVEDYAQR	1	1	1	AT3G45140.1		0	36.37	0.00409448	2	1094.55	0.292296	28.2939	0
AT5G67030.2	zeaxanthin epoxidase (ZEP) (ABA1)	50.97	1.48	2	1	1	1	610	67.2849	6.13818
	A3	Sequence	# PSMs	# Proteins	# Protein Groups	Protein Group Accessions	Modifications	ΔCn	IonScore	Exp Value	Charge	MH+ [Da]	ΔM [ppm]	RT [min]	# Missed Cleavages
	Medium	mTLQQILAR	1	2	1	AT5G67030.2	M1(Oxidation)	0	50.97	0.00014317	2	1089.61	0.916263	33.4375	0
AT5G59250.1	Major facilitator superfamily protein	50.63	1.79	1	1	1	1	558	59.791	8.88037
	A3	Sequence	# PSMs	# Proteins	# Protein Groups	Protein Group Accessions	Modifications	ΔCn	IonScore	Exp Value	Charge	MH+ [Da]	ΔM [ppm]	RT [min]	# Missed Cleavages
	Medium	LVDDAYLSVK	1	1	1	AT5G59250.1		0	50.63	0.000105526	2	1122.6	-0.641497	31.6888	0
AT3G14590.1	Calcium-dependent lipid-binding (CaLB domain) family protein	49.23	1.45	3	1	1	1	692	78.011	8.29443
	A3	Sequence	# PSMs	# Proteins	# Protein Groups	Protein Group Accessions	Modifications	ΔCn	IonScore	Exp Value	Charge	MH+ [Da]	ΔM [ppm]	RT [min]	# Missed Cleavages
	Medium	GSFSSVVSDK	1	3	1	AT3G14590.1		0	49.23	0.000126563	2	1012.5	9.52858	26.2794	0
AT1G16030.1	heat shock protein 70B	49.05	2.01	1	1	1	1	646	70.8704	5.41455
	A3	Sequence	# PSMs	# Proteins	# Protein Groups	Protein Group Accessions	Modifications	ΔCn	IonScore	Exp Value	Charge	MH+ [Da]	ΔM [ppm]	RT [min]	# Missed Cleavages
	Medium	TTPSYVAFTDTER	1	1	1	AT1G16030.1		0	49.05	0.000116362	2	1487.7	-1.53868	31.8865	0
AT5G58140.4	phototropin 2	48.92	1.6	3	1	1	1	689	77.3121	7.53271
	A3	Sequence	# PSMs	# Proteins	# Protein Groups	Protein Group Accessions	Modifications	ΔCn	IonScore	Exp Value	Charge	MH+ [Da]	ΔM [ppm]	RT [min]	# Missed Cleavages
	Medium	ATATNVDEAVR	1	3	1	AT5G58140.4		0	48.92	0.000221843	2	1146.57	-2.34445	22.5493	0
AT5G38410.2	Ribulose bisphosphate carboxylase (small chain) family protein	48.86	8.05	6	1	1	1	174	19.3827	8.03076
	A3	Sequence	# PSMs	# Proteins	# Protein Groups	Protein Group Accessions	Modifications	ΔCn	IonScore	Exp Value	Charge	MH+ [Da]	ΔM [ppm]	RT [min]	# Missed Cleavages
	Medium	LPLFGcTDSAQVLK	1	6	1	AT5G38410.2	C6(Carbamidomethyl)	0	48.86	0.000254183	2	1548.81	2.53134	37.5043	0
AT5G18380.3	Ribosomal protein S5 domain 2-like superfamily protein	48.32	10.07	4	1	1	1	139	16.0436	9.86182
	A3	Sequence	# PSMs	# Proteins	# Protein Groups	Protein Group Accessions	Modifications	ΔCn	IonScore	Exp Value	Charge	MH+ [Da]	ΔM [ppm]	RT [min]	# Missed Cleavages
	Medium	aTQPATESVQcFGR	1	4	1	AT5G18380.3	N-Term(Acetyl); C11(Carbamidomethyl)	0	48.32	0.000135453	2	1593.73	0.729072	33.3376	0
AT4G03280.2	photosynthetic electron transfer C	48	6.67	2	1	1	1	210	22.5185	8.32373
	A3	Sequence	# PSMs	# Proteins	# Protein Groups	Protein Group Accessions	Modifications	ΔCn	IonScore	Exp Value	Charge	MH+ [Da]	ΔM [ppm]	RT [min]	# Missed Cleavages
	Medium	DALGNDVVAAEWLK	1	2	1	AT4G03280.2		0	48	0.000198112	2	1500.76	-3.44061	41.7078	0
AT5G26000.2	thioglucoside glucohydrolase 1	47.33	2.41	4	1	1	1	456	51.4482	5.88428
	A3	Sequence	# PSMs	# Proteins	# Protein Groups	Protein Group Accessions	Modifications	ΔCn	IonScore	Exp Value	Charge	MH+ [Da]	ΔM [ppm]	RT [min]	# Missed Cleavages
	Medium	GYALGTDAPGR	1	4	1	AT5G26000.2		0	47.33	0.000338416	2	1077.53	-0.797713	26.4282	0
AT1G11860.1	Glycine cleavage T-protein family	46.36	2.7	1	1	1	1	408	44.4168	8.36768
	A3	Sequence	# PSMs	# Proteins	# Protein Groups	Protein Group Accessions	Modifications	ΔCn	IonScore	Exp Value	Charge	MH+ [Da]	ΔM [ppm]	RT [min]	# Missed Cleavages
	Medium	VGFFSSGPPAR	1	1	1	AT1G11860.1		0	46.36	0.000427732	2	1121.57	-0.309719	32.0151	0
AT5G64040.1	photosystem I reaction center subunit PSI-N, chloroplast, putative / PSI-N, putative (PSAN)	45.7926	18.13	2	3	3	3	171	18.4172	8.92432
	A3	Sequence	# PSMs	# Proteins	# Protein Groups	Protein Group Accessions	Modifications	ΔCn	IonScore	Exp Value	Charge	MH+ [Da]	ΔM [ppm]	RT [min]	# Missed Cleavages
	Medium	LATSGANFAR	1	2	1	AT5G64040.1		0	43.67	0.000850482	2	1007.53	-1.35084	24.5817	0
	Medium	cGSNVFWK	1	1	1	AT5G64040.1	C1(Carbamidomethyl)	0	35.41	0.00233069	2	997.457	0.597823	31.1636	0
	Medium	FPENFTGcQDLAK	1	2	1	AT5G64040.1	C8(Carbamidomethyl)	0	32.11	0.0041832	2	1526.69	-2.139	32.1097	0
AT5G04140.1	glutamate synthase 1	45	0.74	2	1	1	1	1622	176.64	6.31592
	A3	Sequence	# PSMs	# Proteins	# Protein Groups	Protein Group Accessions	Modifications	ΔCn	IonScore	Exp Value	Charge	MH+ [Da]	ΔM [ppm]	RT [min]	# Missed Cleavages
	Medium	SSTVmENEEILR	1	2	1	AT5G04140.1	M5(Oxidation)	0	45	0.000368405	2	1423.67	-1.38514	28.0913	0
AT5G01520.2	RING/U-box superfamily protein	44.2	2.91	3	1	1	1	172	20.0471	7.32764
	A3	Sequence	# PSMs	# Proteins	# Protein Groups	Protein Group Accessions	Modifications	ΔCn	IonScore	Exp Value	Charge	MH+ [Da]	ΔM [ppm]	RT [min]	# Missed Cleavages
	Medium	ILIYK	1	3	1	AT5G01520.2		0	44.2	2.28114e-05	2	649.429	0.360518	28.3386	0
AT5G19690.1	staurosporin and temperature sensitive 3-like A	43.38	1.54	1	1	1	1	779	86.058	8.99756
	A3	Sequence	# PSMs	# Proteins	# Protein Groups	Protein Group Accessions	Modifications	ΔCn	IonScore	Exp Value	Charge	MH+ [Da]	ΔM [ppm]	RT [min]	# Missed Cleavages
	Medium	SLSLLDPTYASK	1	1	1	AT5G19690.1		0	43.38	0.00082426	2	1294.69	-1.17849	35.772	0
AT3G53420.1	plasma membrane intrinsic protein 2A	41.11	5.23	1	1	1	1	287	30.4548	8.39697
	A3	Sequence	# PSMs	# Proteins	# Protein Groups	Protein Group Accessions	Modifications	ΔCn	IonScore	Exp Value	Charge	MH+ [Da]	ΔM [ppm]	RT [min]	# Missed Cleavages
	Medium	aKDVEAVPGEGFQTR	1	1	1	AT3G53420.1	N-Term(Acetyl)	0	41.11	0.00127012	2	1645.82	-0.565087	30.9511	1
AT1G80660.2	H(+)-ATPase 9	39.9	0.95	3	1	1	1	945	104.058	6.48096
	A3	Sequence	# PSMs	# Proteins	# Protein Groups	Protein Group Accessions	Modifications	ΔCn	IonScore	Exp Value	Charge	MH+ [Da]	ΔM [ppm]	RT [min]	# Missed Cleavages
	Medium	EAQWAQAQR	1	3	1	AT1G80660.2		0	39.9	0.000818634	2	1087.53	0.692232	23.5084	0
AT1G23310.2	glutamate:glyoxylate aminotransferase	39.8	2.72	2	1	1	1	441	48.5189	8.30908
	A3	Sequence	# PSMs	# Proteins	# Protein Groups	Protein Group Accessions	Modifications	ΔCn	IonScore	Exp Value	Charge	MH+ [Da]	ΔM [ppm]	RT [min]	# Missed Cleavages
	Medium	ALDYDTLNENVK	1	2	1	AT1G23310.2		0	39.8	0.00159164	2	1394.68	0.616888	31.1587	0
AT1G20620.4	catalase 3	39.3297	5.57	7	2	2	2	377	43.9211	7.60596
	A3	Sequence	# PSMs	# Proteins	# Protein Groups	Protein Group Accessions	Modifications	ΔCn	IonScore	Exp Value	Charge	MH+ [Da]	ΔM [ppm]	RT [min]	# Missed Cleavages
	Medium	LGPNYLQLPVNAPK	1	7	1	AT1G20620.4		0	34.31	0.00292838	2	1523.86	1.1875	36.7392	0
	Medium	LNVRPSI	1	4	1	AT1G20620.4		0	33.16	0.00251191	2	798.482	-0.97914	28.2519	0
AT3G48870.2	Clp ATPase	39.16	2.5	4	2	2	2	921	102.179	6.21436
	A3	Sequence	# PSMs	# Proteins	# Protein Groups	Protein Group Accessions	Modifications	ΔCn	IonScore	Exp Value	Charge	MH+ [Da]	ΔM [ppm]	RT [min]	# Missed Cleavages
	Medium	TAIAEGLAQR	1	4	1	AT3G48870.2		0	39.16	0.00205669	2	1029.57	-1.08468	26.4208	0
	Medium	IASGDVPETIEGK	1	3	1	AT3G48870.2		0	34.01	0.00548124	2	1315.67	-2.55338	28.5096	0
AT2G20580.1	26S proteasome regulatory subunit S2 1A	38.95	1.12	2	1	1	1	891	98.0818	5.09717
	A3	Sequence	# PSMs	# Proteins	# Protein Groups	Protein Group Accessions	Modifications	ΔCn	IonScore	Exp Value	Charge	MH+ [Da]	ΔM [ppm]	RT [min]	# Missed Cleavages
	Medium	LSEGYLTLAR	1	2	1	AT2G20580.1		0	38.95	0.00165555	2	1122.62	0.337564	33.1546	0
AT3G46780.1	plastid transcriptionally active 16	38.29	2.35	1	1	1	1	510	54.3254	8.90967
	A3	Sequence	# PSMs	# Proteins	# Protein Groups	Protein Group Accessions	Modifications	ΔCn	IonScore	Exp Value	Charge	MH+ [Da]	ΔM [ppm]	RT [min]	# Missed Cleavages
	Medium	VAQTDVAYTLIK	1	1	1	AT3G46780.1		0	38.29	0.00195692	2	1321.74	-0.452434	33.4449	0
AT4G22890.4	PGR5-LIKE A	38.18	3.12	3	1	1	1	321	35.4449	5.2876
	A3	Sequence	# PSMs	# Proteins	# Protein Groups	Protein Group Accessions	Modifications	ΔCn	IonScore	Exp Value	Charge	MH+ [Da]	ΔM [ppm]	RT [min]	# Missed Cleavages
	Medium	LITLPEGSQA	1	3	1	AT4G22890.4		0	38.18	0.00187027	2	1028.56	0.120779	34.7421	0
AT3G19820.1	cell elongation protein / DWARF1 / DIMINUTO (DIM)	37.28	2.14	1	1	1	1	561	65.3523	7.97217
	A3	Sequence	# PSMs	# Proteins	# Protein Groups	Protein Group Accessions	Modifications	ΔCn	IonScore	Exp Value	Charge	MH+ [Da]	ΔM [ppm]	RT [min]	# Missed Cleavages
	Medium	VEPLVNmGQISR	1	1	1	AT3G19820.1	M7(Oxidation)	0	37.28	0.00269378	2	1358.71	-1.95587	28.2716	0
AT2G41840.1	Ribosomal protein S5 family protein	37.07	5.26	1	1	1	1	285	30.8593	10.2866
	A3	Sequence	# PSMs	# Proteins	# Protein Groups	Protein Group Accessions	Modifications	ΔCn	IonScore	Exp Value	Charge	MH+ [Da]	ΔM [ppm]	RT [min]	# Missed Cleavages
	Medium	ALSTSKPDPVVEDQA	1	1	1	AT2G41840.1		0	37.07	0.0026898	2	1556.78	-0.549054	26.5228	0
AT2G21330.3	fructose-bisphosphate aldolase 1	35.94	2.31	2	1	1	1	389	41.7813	6.27783
	A3	Sequence	# PSMs	# Proteins	# Protein Groups	Protein Group Accessions	Modifications	ΔCn	IonScore	Exp Value	Charge	MH+ [Da]	ΔM [ppm]	RT [min]	# Missed Cleavages
	Medium	AAQDILLAR	1	2	1	AT2G21330.3		0	35.94	0.00150263	2	970.569	0.481928	31.0005	0
AT1G06950.1	translocon at the inner envelope membrane of chloroplasts 110	35.5	1.38	1	1	1	1	1016	112.051	5.97314
	A3	Sequence	# PSMs	# Proteins	# Protein Groups	Protein Group Accessions	Modifications	ΔCn	IonScore	Exp Value	Charge	MH+ [Da]	ΔM [ppm]	RT [min]	# Missed Cleavages
	Medium	QQAEVILADGQLTK	1	1	1	AT1G06950.1		0	35.5	0.0045235	2	1513.82	-0.921503	31.6963	0
AT4G00430.2	plasma membrane intrinsic protein 1;4	35.39	4.11	7	1	1	1	219	23.3129	8.32373
	A3	Sequence	# PSMs	# Proteins	# Protein Groups	Protein Group Accessions	Modifications	ΔCn	IonScore	Exp Value	Charge	MH+ [Da]	ΔM [ppm]	RT [min]	# Missed Cleavages
	Medium	mEGKEEDVR	1	7	1	AT4G00430.2	N-Term(Acetyl); M1(Oxidation)	0	35.39	0.00134417	2	1150.5	-0.8376	19.3758	1
AT3G10860.1	Cytochrome b-c1 complex, subunit 8 protein	35.37	16.67	2	1	1	1	72	8.49953	9.48096
	A3	Sequence	# PSMs	# Proteins	# Protein Groups	Protein Group Accessions	Modifications	ΔCn	IonScore	Exp Value	Charge	MH+ [Da]	ΔM [ppm]	RT [min]	# Missed Cleavages
	Medium	AVVYALSPFQQK	1	2	1	AT3G10860.1		0	35.37	0.00360099	2	1350.74	1.14778	35.8775	0
AT1G31330.1	photosystem I subunit F	32.04	4.98	1	1	1	1	221	24.1578	9.53955
	A3	Sequence	# PSMs	# Proteins	# Protein Groups	Protein Group Accessions	Modifications	ΔCn	IonScore	Exp Value	Charge	MH+ [Da]	ΔM [ppm]	RT [min]	# Missed Cleavages
	Medium	EIIIDVPLASR	1	1	1	AT1G31330.1		0	32.04	0.00343845	2	1225.71	-1.29127	37.6947	0
AT3G04770.2	40s ribosomal protein SA B	29.3	2.86	4	1	1	1	280	30.6342	5.14795
	A3	Sequence	# PSMs	# Proteins	# Protein Groups	Protein Group Accessions	Modifications	ΔCn	IonScore	Exp Value	Charge	MH+ [Da]	ΔM [ppm]	RT [min]	# Missed Cleavages
	Medium	LLILTDPR	1	4	1	AT3G04770.2		0	29.3	0.00381842	2	940.583	-0.0788554	33.6263	0

## Sheet: 8#
Accession	Description	Score	Coverage	# Proteins	# Unique Peptides	# Peptides	# PSMs	# AAs	MW [kDa]	calc. pI
ATCG00280.1	photosystem II reaction center protein C	101.165	6.34	1	2	2	2	473	51.8347	7.1958
	A3	Sequence	# PSMs	# Proteins	# Protein Groups	Protein Group Accessions	Modifications	ΔCn	IonScore	Exp Value	Charge	MH+ [Da]	ΔM [ppm]	RT [min]	# Missed Cleavages
	High	SPTGEVIFGGETmR	1	1	1	ATCG00280.1	M13(Oxidation)	0	80.56	1.99099e-07	2	1496.71	0.780418	30.9985	0
	High	LGANVGSAQGPTGLGK	1	1	1	ATCG00280.1		0	54.56	9.06358e-05	2	1426.76	-1.03449	27.9824	0
ATCG00490.1	ribulose-bisphosphate carboxylases	89.3938	8.77	3	4	4	4	479	52.9216	6.29053
	A3	Sequence	# PSMs	# Proteins	# Protein Groups	Protein Group Accessions	Modifications	ΔCn	IonScore	Exp Value	Charge	MH+ [Da]	ΔM [ppm]	RT [min]	# Missed Cleavages
	High	DDENVNSQPFmR	1	3	1	ATCG00490.1	M11(Oxidation)	0	58.23	8.4176e-06	2	1467.62	0.855373	27.8365	0
	High	DLAVEGNEIIR	1	1	1	ATCG00490.1		0	50.23	0.000313927	2	1228.65	-0.111935	33.9914	0
	High	VALEAcVQAR	1	1	1	ATCG00490.1	C6(Carbamidomethyl)	0	49.58	0.000439514	2	1116.58	-0.774131	27.8002	0
	Medium	DTDILAAFR	1	1	1	ATCG00490.1		0	40.8	0.00316902	2	1021.53	1.68993	41.0237	0
ATCG00480.1	ATP synthase subunit beta	84.3215	5.62	1	3	3	3	498	53.9001	5.50342
	A3	Sequence	# PSMs	# Proteins	# Protein Groups	Protein Group Accessions	Modifications	ΔCn	IonScore	Exp Value	Charge	MH+ [Da]	ΔM [ppm]	RT [min]	# Missed Cleavages
	High	ESGVINEQNLAESK	1	1	1	ATCG00480.1		0	60.24	3.19355e-05	2	1517.75	2.043	28.4772	0
	High	TNPTTSNPEVSIR	1	1	1	ATCG00480.1		0	52.45	0.000186868	2	1415.71	-2.74459	26.2456	0
	High	rTNPTTSNPEVSIR	1	1	1	ATCG00480.1	N-Term(Acetyl)	0	48.51	0.000455905	2	1613.82	0.472462	27.6561	1
ATCG00340.1	Photosystem I, PsaA/PsaB protein	80.6464	3.54	1	2	2	3	734	82.4229	7.40088
	A3	Sequence	# PSMs	# Proteins	# Protein Groups	Protein Group Accessions	Modifications	ΔCn	IonScore	Exp Value	Charge	MH+ [Da]	ΔM [ppm]	RT [min]	# Missed Cleavages
	High	DYNPEQNEDNVLAR	2	1	1	ATCG00340.1		0	61.14	1.10755e-05	2	1676.75	1.17373	30.6466	0
	High	FSQGLAQDPTTR	1	1	1	ATCG00340.1		0	53.92	0.000160581	2	1320.65	-1.54622	26.3057	0
AT1G68010.1	hydroxypyruvate reductase	79.6051	6.48	2	2	2	3	386	42.2209	7.15186
	A3	Sequence	# PSMs	# Proteins	# Protein Groups	Protein Group Accessions	Modifications	ΔCn	IonScore	Exp Value	Charge	MH+ [Da]	ΔM [ppm]	RT [min]	# Missed Cleavages
	High	GQTVGVIGAGR	1	2	1	AT1G68010.1		0	69.8	2.45028e-06	2	1014.57	-0.954561	24.825	0
	High	aKPVSIEVYNPNGK	2	2	1	AT1G68010.1	N-Term(Acetyl)	0	43.98	0.0014158	2	1557.83	0.705064	31.0034	0
AT4G38970.2	fructose-bisphosphate aldolase 2	77.1751	6.3	5	2	2	2	381	41.3185	8.93896
	A3	Sequence	# PSMs	# Proteins	# Protein Groups	Protein Group Accessions	Modifications	ΔCn	IonScore	Exp Value	Charge	MH+ [Da]	ΔM [ppm]	RT [min]	# Missed Cleavages
	High	GILAmDESNATcGK	1	2	1	AT4G38970.2	M5(Oxidation); C12(Carbamidomethyl)	0	73.34	5.30647e-07	2	1482.66	-0.227188	26.6245	0
	Medium	TAAYYQQGAR	1	5	1	AT4G38970.2		0	36.51	0.00352904	2	1128.54	-1.52391	21.8598	0
AT2G39730.3	rubisco activase	74.3	3.4	3	1	1	1	441	48.4694	7.69385
	A3	Sequence	# PSMs	# Proteins	# Protein Groups	Protein Group Accessions	Modifications	ΔCn	IonScore	Exp Value	Charge	MH+ [Da]	ΔM [ppm]	RT [min]	# Missed Cleavages
	High	GLAYDTSDDQQDITR	1	3	1	AT2G39730.3		0	74.3	4.97857e-07	2	1697.76	0.0228759	29.3621	0
AT1G42970.1	glyceraldehyde-3-phosphate dehydrogenase B subunit	70.5551	6.04	5	2	2	2	447	47.6296	6.80029
	A3	Sequence	# PSMs	# Proteins	# Protein Groups	Protein Group Accessions	Modifications	ΔCn	IonScore	Exp Value	Charge	MH+ [Da]	ΔM [ppm]	RT [min]	# Missed Cleavages
	High	IVDNETISVDGK	1	1	1	AT1G42970.1		0	62.55	2.307e-05	2	1289.66	2.43887	28.4007	0
	High	AAALNIVPTSTGAAK	1	5	1	AT1G42970.1		0	39.18	0.00328525	2	1384.78	-0.663823	30.2768	0
ATCG00020.1	photosystem II reaction center protein A	68.03	3.68	1	1	1	1	353	38.9114	5.24951
	A3	Sequence	# PSMs	# Proteins	# Protein Groups	Protein Group Accessions	Modifications	ΔCn	IonScore	Exp Value	Charge	MH+ [Da]	ΔM [ppm]	RT [min]	# Missed Cleavages
	High	ETTENESANEGYR	1	1	1	ATCG00020.1		0	68.03	5.50894e-07	2	1499.62	-2.17247	20.7413	0
AT2G44210.1	Protein of Unknown Function (DUF239)	66.62	2.89	2	1	1	1	415	46.4978	7.47412
	A3	Sequence	# PSMs	# Proteins	# Protein Groups	Protein Group Accessions	Modifications	ΔCn	IonScore	Exp Value	Charge	MH+ [Da]	ΔM [ppm]	RT [min]	# Missed Cleavages
	High	NVQVVDGSNELR	1	2	1	AT2G44210.1		0	66.62	6.67468e-06	2	1329.68	0.219369	28.1509	0
AT1G47128.1	Granulin repeat cysteine protease family protein	61.6659	2.38	1	2	2	2	462	50.9334	5.41455
	A3	Sequence	# PSMs	# Proteins	# Protein Groups	Protein Group Accessions	Modifications	ΔCn	IonScore	Exp Value	Charge	MH+ [Da]	ΔM [ppm]	RT [min]	# Missed Cleavages
	High	GVDGTcDQIR	1	1	1	AT1G47128.1	C6(Carbamidomethyl)	0	54.63	3.94281e-05	2	1120.5	-1.00792	22.6164	0
	High	GVDGTcDQIRK	1	1	1	AT1G47128.1	C6(Carbamidomethyl)	0	44.51	0.00113633	2	1248.6	-0.415126	19.8404	1
AT4G28750.1	Photosystem I reaction centre subunit IV / PsaE protein	61.65	9.09	2	1	1	1	143	14.9578	9.92041
	A3	Sequence	# PSMs	# Proteins	# Protein Groups	Protein Group Accessions	Modifications	ΔCn	IonScore	Exp Value	Charge	MH+ [Da]	ΔM [ppm]	RT [min]	# Missed Cleavages
	High	NVGSVVAVDQDPK	1	2	1	AT4G28750.1		0	61.65	1.94915e-05	2	1327.69	0.78	27.418	0
ATCG00270.1	photosystem II reaction center protein D	58.72	3.68	1	1	1	1	353	39.5219	5.74463
	A3	Sequence	# PSMs	# Proteins	# Protein Groups	Protein Group Accessions	Modifications	ΔCn	IonScore	Exp Value	Charge	MH+ [Da]	ΔM [ppm]	RT [min]	# Missed Cleavages
	High	AAEDPEFETFYTK	1	1	1	ATCG00270.1		0	58.72	1.14135e-05	2	1547.68	-3.77312	35.2392	0
AT2G40880.1	cystatin A	55.75	10.4	1	1	1	1	125	14.4124	8.42627
	A3	Sequence	# PSMs	# Proteins	# Protein Groups	Protein Group Accessions	Modifications	ΔCn	IonScore	Exp Value	Charge	MH+ [Da]	ΔM [ppm]	RT [min]	# Missed Cleavages
	High	GNQNSGEIESLAR	1	1	1	AT2G40880.1		0	55.75	6.54538e-05	2	1374.66	-0.655865	28.2317	0
ATCG00720.1	photosynthetic electron transfer B	55.41	5.58	1	1	1	1	215	24.1366	8.76318
	A3	Sequence	# PSMs	# Proteins	# Protein Groups	Protein Group Accessions	Modifications	ΔCn	IonScore	Exp Value	Charge	MH+ [Da]	ΔM [ppm]	RT [min]	# Missed Cleavages
	High	GSASVGQSTLTR	1	1	1	ATCG00720.1		0	55.41	0.000138978	2	1163.6	0.26894	22.388	0
AT5G04140.1	glutamate synthase 1	53.85	0.74	2	1	1	1	1622	176.64	6.31592
	A3	Sequence	# PSMs	# Proteins	# Protein Groups	Protein Group Accessions	Modifications	ΔCn	IonScore	Exp Value	Charge	MH+ [Da]	ΔM [ppm]	RT [min]	# Missed Cleavages
	High	SSTVmENEEILR	1	2	1	AT5G04140.1	M5(Oxidation)	0	53.85	9.06615e-05	2	1423.67	-2.24257	28.5909	0
AT1G07660.2	Histone superfamily protein	51.93	11.63	2	1	1	1	86	9.3882	11.2095
	A3	Sequence	# PSMs	# Proteins	# Protein Groups	Protein Group Accessions	Modifications	ΔCn	IonScore	Exp Value	Charge	MH+ [Da]	ΔM [ppm]	RT [min]	# Missed Cleavages
	High	ISGLIYEETR	1	2	1	AT1G07660.2		0	51.93	0.000202622	2	1180.62	0.538919	31.0059	0
AT2G38540.1	lipid transfer protein 1	51.87	8.47	1	1	1	1	118	11.747	8.95361
	A3	Sequence	# PSMs	# Proteins	# Protein Groups	Protein Group Accessions	Modifications	ΔCn	IonScore	Exp Value	Charge	MH+ [Da]	ΔM [ppm]	RT [min]	# Missed Cleavages
	High	ALGSGLNAGR	1	1	1	AT2G38540.1		0	51.87	0.000158632	2	915.501	0.808417	23.7561	0
AT1G75750.2	GAST1 protein homolog 1	51.33	10.31	2	1	1	1	97	10.6383	9.11475
	A3	Sequence	# PSMs	# Proteins	# Protein Groups	Protein Group Accessions	Modifications	ΔCn	IonScore	Exp Value	Charge	MH+ [Da]	ΔM [ppm]	RT [min]	# Missed Cleavages
	High	IDcGSAcVAR	1	2	1	AT1G75750.2	C3(Carbamidomethyl); C7(Carbamidomethyl)	0	51.33	8.54e-05	2	1108.49	-1.62925	21.8722	0
AT5G23060.1	calcium sensing receptor	49.1	2.84	1	1	1	1	387	41.2598	9.39307
	A3	Sequence	# PSMs	# Proteins	# Protein Groups	Protein Group Accessions	Modifications	ΔCn	IonScore	Exp Value	Charge	MH+ [Da]	ΔM [ppm]	RT [min]	# Missed Cleavages
	High	TVTDVAQQTSK	1	1	1	AT5G23060.1		0	49.1	0.00048165	2	1177.6	-1.50961	21.1825	0
AT3G13920.3	eukaryotic translation initiation factor 4A1	48.09	3.48	7	1	1	1	402	45.6715	6.27783
	A3	Sequence	# PSMs	# Proteins	# Protein Groups	Protein Group Accessions	Modifications	ΔCn	IonScore	Exp Value	Charge	MH+ [Da]	ΔM [ppm]	RT [min]	# Missed Cleavages
	High	GLDVIQQAQSGTGK	1	7	1	AT3G13920.3		0	48.09	0.000733503	2	1401.73	1.06119	29.7953	0
AT4G18360.2	Aldolase-type TIM barrel family protein	48.09	3.18	9	1	1	1	314	34.3821	8.03076
	A3	Sequence	# PSMs	# Proteins	# Protein Groups	Protein Group Accessions	Modifications	ΔCn	IonScore	Exp Value	Charge	MH+ [Da]	ΔM [ppm]	RT [min]	# Missed Cleavages
	High	AIALTVDTPR	1	9	1	AT4G18360.2		0	48.09	0.00051384	2	1056.6	-0.747484	30.4508	0
AT1G07930.2	GTP binding Elongation factor Tu family protein	48.03	2.96	3	1	1	1	372	41.3476	9.23193
	A3	Sequence	# PSMs	# Proteins	# Protein Groups	Protein Group Accessions	Modifications	ΔCn	IonScore	Exp Value	Charge	MH+ [Da]	ΔM [ppm]	RT [min]	# Missed Cleavages
	High	IGGIGTVPVGR	1	3	1	AT1G07930.2		0	48.03	0.000140084	2	1025.61	0.243691	29.6183	0
AT5G02500.2	heat shock cognate protein 70-1	47.82	2.5	6	1	1	1	521	57.2007	5.09717
	A3	Sequence	# PSMs	# Proteins	# Protein Groups	Protein Group Accessions	Modifications	ΔCn	IonScore	Exp Value	Charge	MH+ [Da]	ΔM [ppm]	RT [min]	# Missed Cleavages
	High	TTPSYVAFTDSER	1	6	1	AT5G02500.2		0	47.82	0.000301483	2	1473.68	-0.62518	31.2175	0
AT4G33070.1	Thiamine pyrophosphate dependent pyruvate decarboxylase family protein	47.24	1.98	2	1	1	1	607	66.17	6.06201
	A3	Sequence	# PSMs	# Proteins	# Protein Groups	Protein Group Accessions	Modifications	ΔCn	IonScore	Exp Value	Charge	MH+ [Da]	ΔM [ppm]	RT [min]	# Missed Cleavages
	High	VSAANSRPPNPQ	1	2	1	AT4G33070.1		0	47.24	0.000667405	2	1237.63	-0.268209	20.1753	0
AT5G46180.1	ornithine-delta-aminotransferase	46.14	1.68	1	1	1	1	475	52.1448	7.44482
	A3	Sequence	# PSMs	# Proteins	# Protein Groups	Protein Group Accessions	Modifications	ΔCn	IonScore	Exp Value	Charge	MH+ [Da]	ΔM [ppm]	RT [min]	# Missed Cleavages
	High	ALQEQVEK	1	1	1	AT5G46180.1		0	46.14	0.000746687	2	944.506	0.933328	20.6474	0
AT1G09200.1	Histone superfamily protein	45.48	5.15	5	1	1	1	136	15.2585	11.2974
	A3	Sequence	# PSMs	# Proteins	# Protein Groups	Protein Group Accessions	Modifications	ΔCn	IonScore	Exp Value	Charge	MH+ [Da]	ΔM [ppm]	RT [min]	# Missed Cleavages
	High	STELLIR	1	5	1	AT1G09200.1		0	45.48	0.000849418	2	831.493	-0.471091	29.4319	0
AT4G04640.1	ATPase, F1 complex, gamma subunit protein	43.6	2.68	1	1	1	1	373	40.8856	8.00146
	A3	Sequence	# PSMs	# Proteins	# Protein Groups	Protein Group Accessions	Modifications	ΔCn	IonScore	Exp Value	Charge	MH+ [Da]	ΔM [ppm]	RT [min]	# Missed Cleavages
	High	VALVVVTGDR	1	1	1	AT4G04640.1		0	43.6	0.00164348	2	1028.61	-1.68131	30.5532	0
ATCG00120.1	ATP synthase subunit alpha	43.56	1.78	1	1	1	1	507	55.294	5.24951
	A3	Sequence	# PSMs	# Proteins	# Protein Groups	Protein Group Accessions	Modifications	ΔCn	IonScore	Exp Value	Charge	MH+ [Da]	ΔM [ppm]	RT [min]	# Missed Cleavages
	High	ADEISNIIR	1	1	1	ATCG00120.1		0	43.56	0.00161904	2	1030.55	-0.492559	31.4404	0
AT2G21660.2	cold, circadian rhythm, and rna binding 2	43.02	6.29	2	1	1	1	159	15.5391	5.60498
	A3	Sequence	# PSMs	# Proteins	# Protein Groups	Protein Group Accessions	Modifications	ΔCn	IonScore	Exp Value	Charge	MH+ [Da]	ΔM [ppm]	RT [min]	# Missed Cleavages
	High	SITVNEAQSR	1	2	1	AT2G21660.2		0	43.02	0.00209033	2	1104.56	-1.80684	22.0716	0
AT3G16890.1	pentatricopeptide (PPR) domain protein 40	41.51	1.37	1	1	1	1	659	74.2102	8.96826
	A3	Sequence	# PSMs	# Proteins	# Protein Groups	Protein Group Accessions	Modifications	ΔCn	IonScore	Exp Value	Charge	MH+ [Da]	ΔM [ppm]	RT [min]	# Missed Cleavages
	High	RGFASSASR	1	1	1	AT3G16890.1		0	41.51	0.00183289	2	938.478	-2.04712	17.8152	1
AT3G48870.2	Clp ATPase	41.28	1.09	4	1	1	1	921	102.179	6.21436
	A3	Sequence	# PSMs	# Proteins	# Protein Groups	Protein Group Accessions	Modifications	ΔCn	IonScore	Exp Value	Charge	MH+ [Da]	ΔM [ppm]	RT [min]	# Missed Cleavages
	High	TAIAEGLAQR	1	4	1	AT3G48870.2		0	41.28	0.00239431	2	1029.57	-0.017595	27.0755	0
AT3G45140.1	lipoxygenase 2	39.66	1.23	1	1	1	1	896	101.982	5.61768
	A3	Sequence	# PSMs	# Proteins	# Protein Groups	Protein Group Accessions	Modifications	ΔCn	IonScore	Exp Value	Charge	MH+ [Da]	ΔM [ppm]	RT [min]	# Missed Cleavages
	Medium	ELNNTTLYASR	1	1	1	AT3G45140.1		0	39.66	0.00344977	2	1281.64	-0.216359	28.2821	0
AT4G33010.2	glycine decarboxylase P-protein 1	39.35	1.13	2	1	1	1	976	106.156	6.99072
	A3	Sequence	# PSMs	# Proteins	# Protein Groups	Protein Group Accessions	Modifications	ΔCn	IonScore	Exp Value	Charge	MH+ [Da]	ΔM [ppm]	RT [min]	# Missed Cleavages
	High	GNADVQNNVLK	1	2	1	AT4G33010.2		0	39.35	0.00283974	2	1171.61	-0.847453	24.2252	0
AT2G34420.1	photosystem II light harvesting complex gene B1B2	38.73	4.53	3	1	1	1	265	28.0361	5.43994
	A3	Sequence	# PSMs	# Proteins	# Protein Groups	Protein Group Accessions	Modifications	ΔCn	IonScore	Exp Value	Charge	MH+ [Da]	ΔM [ppm]	RT [min]	# Missed Cleavages
	High	GPSGSPWYGSDR	1	3	1	AT2G34420.1		0	38.73	0.0012526	2	1265.55	0.0171691	29.0369	0
AT4G12800.1	photosystem I subunit l	36.3	3.65	1	1	1	1	219	23.0371	9.84717
	A3	Sequence	# PSMs	# Proteins	# Protein Groups	Protein Group Accessions	Modifications	ΔCn	IonScore	Exp Value	Charge	MH+ [Da]	ΔM [ppm]	RT [min]	# Missed Cleavages
	High	TAVNPLLR	1	1	1	AT4G12800.1		0	36.3	0.00233251	2	883.537	1.07813	29.324	0
AT5G35940.1	Mannose-binding lectin superfamily protein	28.26	2.03	1	1	1	1	444	48.4841	6.94678
	A3	Sequence	# PSMs	# Proteins	# Protein Groups	Protein Group Accessions	Modifications	ΔCn	IonScore	Exp Value	Charge	MH+ [Da]	ΔM [ppm]	RT [min]	# Missed Cleavages
	High	TSDmmGFNk	1	1	1	AT5G35940.1	M4(Oxidation); M5(Oxidation); K9(Acetyl)	0	28.26	0.00246311	2	1104.44	9.35405	28.7789	0
AT5G01520.2	RING/U-box superfamily protein	0	2.91	3	1	1	1	172	20.0471	7.32764
	A3	Sequence	# PSMs	# Proteins	# Protein Groups	Protein Group Accessions	Modifications	ΔCn	IonScore	Exp Value	Charge	MH+ [Da]	ΔM [ppm]	RT [min]	# Missed Cleavages
	Medium	ILIYK	1	3	1	AT5G01520.2		0	22.45	0.00341312	2	649.428	-0.579311	28.7771	0

## Sheet: 9# 
Accession	Description	Score	Coverage	# Proteins	# Unique Peptides	# Peptides	# PSMs	# AAs	MW [kDa]	calc. pI
AT5G38410.2	Ribulose bisphosphate carboxylase (small chain) family protein	54.88	8.05	6	1	1	1	174	19.3827	8.03076
AT3G25920.1	ribosomal protein L15	50.84	3.97	1	1	1	1	277	29.6889	10.77
AT1G12900.2	glyceraldehyde 3-phosphate dehydrogenase A subunit 2	56.4	4.73	5	1	1	1	317	34.311	6.63916
ATCG00020.1	photosystem II reaction center protein A	66.73	3.68	1	1	1	1	353	38.9114	5.24951
ATCG00270.1	photosystem II reaction center protein D	71.9501	6.52	1	2	2	2	353	39.5219	5.74463
AT1G72880.2	Survival protein SurE-like phosphatase/nucleotidase	76.21	3.9	1	1	1	1	385	40.6486	5.47803
AT1G07930.2	GTP binding Elongation factor Tu family protein	48.02	2.96	3	1	1	1	372	41.3476	9.23193
AT3G12110.1	actin-11	52.73	7.69	3	1	1	2	377	41.6479	5.38916
AT5G09810.1	actin 7	63.4996	13.79	3	2	2	2	377	41.709	5.49072
AT1G47128.1	Granulin repeat cysteine protease family protein	49.51	2.16	1	1	1	1	462	50.9334	5.41455
ATCG00280.1	photosystem II reaction center protein C	84.7201	6.34	1	2	2	2	473	51.8347	7.1958
ATCG00490.1	ribulose-bisphosphate carboxylases	78.3697	5.85	1	2	2	2	479	52.9216	6.29053
ATCG00120.1	ATP synthase subunit alpha	54.3	2.56	1	1	1	1	507	55.294	5.24951
AT5G53350.1	CLP protease regulatory subunit X	80.2	2.25	2	1	1	1	579	61.9256	7.78174
ATCG00340.1	Photosystem I, PsaA/PsaB protein	67.3868	3.41	1	2	2	2	734	82.4229	7.40088
AT5G53170.1	FTSH protease 11	160.648	8.06	1	4	4	4	806	88.6617	6.12549

## Sheet: 12#
Accession	Description	Score	Coverage	# Proteins	# Unique Peptides	# Peptides	# PSMs	# AAs	MW [kDa]	calc. pI
ATCG00490.1	ribulose-bisphosphate carboxylases	381.636	30.69	3	14	14	20	479	52.9216	6.29053
	A3	Sequence	# PSMs	# Proteins	# Protein Groups	Protein Group Accessions	Modifications	ΔCn	IonScore	Exp Value	Charge	MH+ [Da]	ΔM [ppm]	RT [min]	# Missed Cleavages
	High	VALEAcVQAR	4	1	1	ATCG00490.1	C6(Carbamidomethyl)	0	74.79	1.29771e-06	2	1116.58	-0.118181	28.4459	0
	High	DTDILAAFR	2	1	1	ATCG00490.1		0	61.62	2.19336e-05	2	1021.53	-0.580519	41.0689	0
	High	DDENVNSQPFmR	1	3	1	ATCG00490.1	M11(Oxidation)	0	57.96	8.95752e-06	2	1467.62	0.855373	27.8427	0
	High	NEGRDLAVEGNEIIR	2	1	1	ATCG00490.1		0	57.25	6.47975e-05	2	1684.86	0.503849	30.0426	1
	High	TFQGPPHGIQVER	1	1	1	ATCG00490.1		0	52.25	0.000223671	2	1465.76	0.406154	27.5929	0
	High	LGLSAKNYGR	2	1	1	ATCG00490.1		0	51.32	0.00020071	3	1078.6	-0.68353	23.6086	1
	High	GGLDFTKDDENVNSQPFmR	1	1	1	ATCG00490.1	M18(Oxidation)	0	48.76	0.000170963	3	2185.99	1.38757	31.3749	1
	High	DLAVEGNEIIR	1	1	1	ATCG00490.1		0	46.16	0.000801361	2	1228.65	0.0867708	33.8319	0
	High	ESTLGFVDLLR	1	1	1	ATCG00490.1		0	42.17	0.0019901	2	1249.68	-2.03752	43.0539	0
	High	LTYYTPEYETK	1	1	1	ATCG00490.1		0	41.31	0.00191188	2	1407.67	1.59146	30.6772	0
	High	YGRPLLGcTIKPK	1	1	1	ATCG00490.1	C8(Carbamidomethyl)	0	40.23	0.00186838	3	1502.85	0.030726	24.6915	0
	High	AVYEcLR	1	3	1	ATCG00490.1	C5(Carbamidomethyl)	0	35.06	0.0064561	2	910.445	-0.367422	26.3026	0
	Medium	LEDLRIPPAYTK	1	1	1	ATCG00490.1		0	34.38	0.0105414	3	1415.79	1.39366	30.6206	1
	Medium	GHYLNATAGTcEEmIKR	1	2	1	ATCG00490.1	C11(Carbamidomethyl); M14(Oxidation)	0	33.52	0.00984858	3	1966.91	-0.742408	23.457	1
ATCG00480.1	ATP synthase subunit beta	272.389	25.7	1	12	12	12	498	53.9001	5.50342
	A3	Sequence	# PSMs	# Proteins	# Protein Groups	Protein Group Accessions	Modifications	ΔCn	IonScore	Exp Value	Charge	MH+ [Da]	ΔM [ppm]	RT [min]	# Missed Cleavages
	High	VALVYGQmNEPPGAR	1	1	1	ATCG00480.1	M8(Oxidation)	0	74.48	1.39729e-06	2	1617.81	1.22656	29.3302	0
	High	mPSAVGYQPTLSTEmGTLQER	1	1	1	ATCG00480.1	M1(Oxidation); M15(Oxidation)	0	57.37	4.29678e-05	3	2328.09	1.26685	31.0917	0
	High	rTNPTTSNPEVSIR	1	1	1	ATCG00480.1	N-Term(Acetyl)	0	53.65	0.000137439	2	1613.83	0.699383	27.6309	1
	High	AVAmSATEGLKR	1	1	1	ATCG00480.1	M4(Oxidation)	0	48.86	0.000548021	2	1249.65	-2.10604	20.3903	1
	High	ESGVINEQNLAESK	1	1	1	ATCG00480.1		0	48.81	0.000459671	2	1517.75	1.23871	28.4977	0
	High	rTNPTTSNPEVSIREK	1	1	1	ATCG00480.1	N-Term(Acetyl)	0	47.85	0.000541395	3	1870.96	0.173718	24.269	2
	High	IFNVLGEPVDNLGPVDTR	1	1	1	ATCG00480.1		0	45.89	0.000908153	2	1955.02	0.245526	41.457	0
	High	AVAmSATEGLK	1	1	1	ATCG00480.1	M4(Oxidation)	0	40.3	0.00345771	2	1093.56	0.314243	22.3435	0
	Medium	TNPTTSNPEVSIR	1	1	1	ATCG00480.1		0	36.62	0.007034	2	1415.71	0.704433	26.179	0
	Medium	ATNLEmESKLK	1	1	1	ATCG00480.1	M6(Oxidation)	0	36.29	0.00849392	2	1279.66	-0.571344	21.6471	1
	Medium	SAPAFIELDTK	1	1	1	ATCG00480.1		0	33.79	0.0183845	2	1191.62	-2.34216	34.7874	0
	High	EGNDLYmEmK	1	1	1	ATCG00480.1	M7(Oxidation); M9(Oxidation)	0	32.12	0.000920643	2	1261.51	-0.166057	23.6211	0
AT2G39730.3	rubisco activase	213.764	24.26	3	9	9	10	441	48.4694	7.69385
	A3	Sequence	# PSMs	# Proteins	# Protein Groups	Protein Group Accessions	Modifications	ΔCn	IonScore	Exp Value	Charge	MH+ [Da]	ΔM [ppm]	RT [min]	# Missed Cleavages
	High	GLAYDTSDDQQDITR	1	3	1	AT2G39730.3		0	89.08	1.66235e-08	2	1697.76	-0.0490249	29.5286	0
	High	mccLFINDLDAGAGR	1	3	1	AT2G39730.3	M1(Oxidation); C2(Carbamidomethyl); C3(Carbamidomethyl)	0	71.28	4.69181e-07	2	1728.75	-1.50169	37.7928	0
	High	EGPPVFEQPEmTYEK	1	3	1	AT2G39730.3	M11(Oxidation)	0	45.18	0.000438397	2	1796.81	2.19117	31.1067	0
	High	SFQcELVMAK	1	3	1	AT2G39730.3	C4(Carbamidomethyl)	0	40.45	0.00159578	2	1212.58	0.232358	31.5884	0
	High	YREAADLIK	1	3	1	AT2G39730.3		0	40.11	0.00260322	3	1078.59	0.900491	25.0602	1
	High	SFQcELVmAK	1	3	1	AT2G39730.3	C4(Carbamidomethyl); M8(Oxidation)	0	40.03	0.00161878	2	1228.57	-0.301613	30.168	0
	Medium	ARVYDDEVRK	1	3	1	AT2G39730.3		0	35.5	0.0111044	3	1250.65	-0.922006	18.4595	2
	Medium	YREAADLIKK	1	3	1	AT2G39730.3		0	35.12	0.00735187	3	1206.68	0.527288	22.0521	2
	Medium	KFVESLGVEK	1	3	1	AT2G39730.3		0	32.59	0.0149269	2	1135.64	1.16345	26.3206	1
	Medium	mGINPImmSAGELESGNAGEPAK	1	3	1	AT2G39730.3	M1(Oxidation); M7(Oxidation); M8(Oxidation)	0	31.61	0.00807581	3	2352.05	-0.767581	31.7647	0
ATCG00120.1	ATP synthase subunit alpha	188.912	14	1	5	6	6	507	55.294	5.24951
	A3	Sequence	# PSMs	# Proteins	# Protein Groups	Protein Group Accessions	Modifications	ΔCn	IonScore	Exp Value	Charge	MH+ [Da]	ΔM [ppm]	RT [min]	# Missed Cleavages
	High	IAQIPVSEAYLGR	1	1	1	ATCG00120.1		0	70.66	3.08386e-06	2	1416.78	-0.867109	34.8832	0
	High	ADEISNIIR	1	1	1	ATCG00120.1		0	64.48	1.19589e-05	2	1030.55	0.573503	31.4976	0
	High	VINALANPIDGR	1	1	1	ATCG00120.1		0	61.22	1.42712e-05	2	1252.7	0.757184	31.6151	0
	High	TNKPQFQEIIASTK	1	1	1	ATCG00120.1		0	48.48	0.000455517	3	1604.87	1.47117	29.9485	0
	High	LIESPAPGIISR	1	1	1	ATCG00120.1		0	46.19	0.000357048	2	1252.73	0.559475	31.0821	0
	High	ELIIGDRQTGK	1	2	2	AT2G07698.1;ATCG00120.1		0	39.41	0.00498871	2	1229.69	0.274024	24.1883	1
AT4G38970.1	fructose-bisphosphate aldolase 2	179.153	16.83	3	2	6	6	398	42.9611	7.23975
	A3	Sequence	# PSMs	# Proteins	# Protein Groups	Protein Group Accessions	Modifications	ΔCn	IonScore	Exp Value	Charge	MH+ [Da]	ΔM [ppm]	RT [min]	# Missed Cleavages
	High	LDSIGLENTEANR	1	2	1	AT4G38970.1		0	79.41	3.48236e-07	2	1431.71	0.912569	30.1629	0
	High	GILAmDESNATcGK	1	2	1	AT4G38970.1	M5(Oxidation); C12(Carbamidomethyl)	0	71.49	7.45057e-07	2	1482.65	-2.0385	26.6357	0
	High	EAAWGLAR	1	6	2	AT2G21330.3;AT4G38970.1		0	48.73	0.000596156	2	873.46	2.61978	30.6225	0
	High	TAAYYQQGAR	1	5	2	AT2G21330.3;AT4G38970.1		0	40.17	0.00175975	2	1128.54	-0.117746	21.931	0
	High	AKANSLAQLGK	1	4	2	AT2G21330.3;AT4G38970.1		0	40.15	0.00331838	2	1100.64	-0.916147	21.8422	1
	High	YTGEGESEEAK	1	3	2	AT2G21330.3;AT4G38970.1		0	39.93	0.000416662	2	1199.5	-1.54995	18.8899	0
AT1G42970.1	glyceraldehyde-3-phosphate dehydrogenase B subunit	163.464	12.75	1	3	5	6	447	47.6296	6.80029
	A3	Sequence	# PSMs	# Proteins	# Protein Groups	Protein Group Accessions	Modifications	ΔCn	IonScore	Exp Value	Charge	MH+ [Da]	ΔM [ppm]	RT [min]	# Missed Cleavages
	High	IVDNETISVDGK	1	1	1	AT1G42970.1		0	77.36	7.45635e-07	2	1289.66	0.356509	28.4438	0
	High	AAALNIVPTSTGAAK	1	5	2	AT1G12900.3;AT1G42970.1		0	64.5	9.65092e-06	2	1384.78	-0.48752	30.4233	0
	High	TNPADEEcKVYD	1	1	1	AT1G42970.1	C8(Carbamidomethyl)	0	47.34	8.11807e-05	2	1440.6	0.995216	25.6439	1
	High	VLDEEFGIVK	1	1	1	AT1G42970.1		0	42.39	0.00168993	2	1148.62	-0.559869	34.9415	0
	High	VAINGFGR	2	4	2	AT1G12900.3;AT1G42970.1		0	38.17	0.00294904	2	833.463	0.751371	29.0802	0
AT5G14740.2	carbonic anhydrase 2	162.753	17.76	5	3	4	4	259	28.3264	5.52881
	A3	Sequence	# PSMs	# Proteins	# Protein Groups	Protein Group Accessions	Modifications	ΔCn	IonScore	Exp Value	Charge	MH+ [Da]	ΔM [ppm]	RT [min]	# Missed Cleavages
	High	VLAESESSAFEDQcGR	1	5	1	AT5G14740.2	C14(Carbamidomethyl)	0	87.51	1.54354e-08	2	1784.78	0.425536	29.7251	0
	High	ITAELQAASSSDSK	1	5	1	AT5G14740.2		0	74.48	1.34917e-06	2	1407.7	-0.279123	25.1294	0
	High	YETNPALYGELAK	1	8	2	AT5G14740.2;AT3G01500.1		0	39.46	0.00347647	2	1468.73	-0.430664	32.5383	0
	High	VLAESESSAFEDQcGRcER	1	5	1	AT5G14740.2	C14(Carbamidomethyl); C17(Carbamidomethyl)	0	35.91	0.00111555	3	2229.95	1.10247	27.9323	1
ATCG00340.1	Photosystem I, PsaA/PsaB protein	158.57	6.4	1	4	4	5	734	82.4229	7.40088
	A3	Sequence	# PSMs	# Proteins	# Protein Groups	Protein Group Accessions	Modifications	ΔCn	IonScore	Exp Value	Charge	MH+ [Da]	ΔM [ppm]	RT [min]	# Missed Cleavages
	High	DYNPEQNEDNVLAR	1	1	1	ATCG00340.1		0	75.82	3.58691e-07	2	1676.75	0.518517	30.7255	0
	High	DFGYSFPcDGPGR	2	1	1	ATCG00340.1	C8(Carbamidomethyl)	0	56.16	4.2368e-06	2	1474.6	-1.66708	36.6718	0
	High	FSQGLAQDPTTR	1	1	1	ATCG00340.1		0	50.1	0.000364021	2	1320.65	0.302414	26.2396	0
	High	TPLANLIR	1	1	1	ATCG00340.1		0	41.28	0.00045801	2	897.551	-0.734605	32.9179	0
AT5G02500.2	heat shock cognate protein 70-1	150.893	10.56	7	5	5	5	521	57.2007	5.09717
	A3	Sequence	# PSMs	# Proteins	# Protein Groups	Protein Group Accessions	Modifications	ΔCn	IonScore	Exp Value	Charge	MH+ [Da]	ΔM [ppm]	RT [min]	# Missed Cleavages
	High	TTPSYVAFTDSER	1	6	1	AT5G02500.2		0	85.51	4.80835e-08	2	1473.69	-0.211013	31.2877	0
	High	DAGVIAGLNVmR	1	3	1	AT5G02500.2	M11(Oxidation)	0	48.28	0.000634495	2	1231.65	0.193029	33.2114	0
	High	FSDSSVQSDmK	1	2	1	AT5G02500.2	M10(Oxidation)	0	46.95	9.99091e-05	2	1246.53	0.208744	21.7795	0
	High	QATKDAGVIAGLNVmR	1	3	1	AT5G02500.2	M15(Oxidation)	0	40.09	0.00380042	3	1659.89	0.314334	29.2914	1
	Medium	NAVVTVPAYFNDSQR	1	7	1	AT5G02500.2		0	33.35	0.0183103	2	1680.84	2.59109	35.2018	0
AT2G21330.3	fructose-bisphosphate aldolase 1	141.978	15.94	4	2	6	6	389	41.7813	6.27783
	A3	Sequence	# PSMs	# Proteins	# Protein Groups	Protein Group Accessions	Modifications	ΔCn	IonScore	Exp Value	Charge	MH+ [Da]	ΔM [ppm]	RT [min]	# Missed Cleavages
	High	AAQDILLAR	1	2	1	AT2G21330.3		0	66.1	6.83636e-06	2	970.57	2.43139	30.9209	0
	High	LASIGLENTEANR	1	3	1	AT2G21330.3		0	53.84	0.000170382	2	1387.72	-0.141581	29.9104	0
	High	EAAWGLAR	1	6	2	AT2G21330.3;AT4G38970.1		0	48.73	0.000596156	2	873.46	2.61978	30.6225	0
	High	TAAYYQQGAR	1	5	2	AT2G21330.3;AT4G38970.1		0	40.17	0.00175975	2	1128.54	-0.117746	21.931	0
	High	AKANSLAQLGK	1	4	2	AT2G21330.3;AT4G38970.1		0	40.15	0.00331838	2	1100.64	-0.916147	21.8422	1
	High	YTGEGESEEAK	1	3	2	AT2G21330.3;AT4G38970.1		0	39.93	0.000416662	2	1199.5	-1.54995	18.8899	0
AT3G60750.2	Transketolase	135.59	8.11	3	6	6	6	740	79.7892	6.43018
	A3	Sequence	# PSMs	# Proteins	# Protein Groups	Protein Group Accessions	Modifications	ΔCn	IonScore	Exp Value	Charge	MH+ [Da]	ΔM [ppm]	RT [min]	# Missed Cleavages
	High	NLSQQcLNALAK	1	3	1	AT3G60750.2	C6(Carbamidomethyl)	0	57.78	7.69435e-05	2	1359.71	1.19531	30.6148	0
	High	ALPTYTPESPGDATR	1	2	1	AT3G60750.2		0	53.37	0.000137156	2	1575.77	0.664762	29.9505	0
	High	SIITGELPAGWEK	1	2	1	AT3G60750.2		0	48.85	0.00044047	2	1400.74	-2.15603	37.2033	0
	High	TPSILALSR	1	2	1	AT3G60750.2		0	42.47	0.00157131	2	957.573	0.000214083	32.9157	0
	High	NGNTGYDEIR	1	2	1	AT3G60750.2		0	39.73	0.00170795	2	1138.51	-0.218478	24.1139	0
	Medium	KTPSILALSR	1	2	1	AT3G60750.2		0	30.81	0.0134436	3	1085.67	0.466312	29.3328	1
ATCG00280.1	photosystem II reaction center protein C	133.596	9.51	1	4	4	4	473	51.8347	7.1958
	A3	Sequence	# PSMs	# Proteins	# Protein Groups	Protein Group Accessions	Modifications	ΔCn	IonScore	Exp Value	Charge	MH+ [Da]	ΔM [ppm]	RT [min]	# Missed Cleavages
	High	SPTGEVIFGGETmR	1	1	1	ATCG00280.1	M13(Oxidation)	0	71.46	1.65406e-06	2	1496.71	0.127944	31.0568	0
	High	LGANVGSAQGPTGLGK	1	1	1	ATCG00280.1		0	66.73	5.47797e-06	2	1426.77	0.334433	27.9682	0
	High	DQRLGANVGSAQGPTGLGK	1	1	1	ATCG00280.1		0	37.34	0.0056642	3	1825.95	0.853172	28.0244	1
	Medium	DFEPVLSmTPLN	1	1	1	ATCG00280.1	M8(Oxidation)	0	33.03	0.01319	2	1378.66	0.0632196	42.618	0
AT1G12900.3	glyceraldehyde 3-phosphate dehydrogenase A subunit 2	132.407	17.71	4	3	5	6	350	37.6436	7.76709
	A3	Sequence	# PSMs	# Proteins	# Protein Groups	Protein Group Accessions	Modifications	ΔCn	IonScore	Exp Value	Charge	MH+ [Da]	ΔM [ppm]	RT [min]	# Missed Cleavages
	High	AAALNIVPTSTGAAK	1	5	2	AT1G12900.3;AT1G42970.1		0	64.5	9.65092e-06	2	1384.78	-0.48752	30.4233	0
	High	TFAEEVNAAFR	1	4	1	AT1G12900.3		0	58.99	2.9022e-05	2	1254.61	1.05785	37.6417	0
	High	DSPLDVVVINDTGGVK	1	2	1	AT1G12900.3		0	45.2	0.00100111	2	1627.86	1.11012	39.503	0
	High	VAINGFGR	2	4	2	AT1G12900.3;AT1G42970.1		0	38.17	0.00294904	2	833.463	0.751371	29.0802	0
	High	AVALVLPNLKGK	1	4	1	AT1G12900.3		0	33.01	0.000925064	2	1222.79	-0.387618	31.9042	1
AT1G78900.1	vacuolar ATP synthase subunit A	125.207	6.58	1	3	3	4	623	68.7688	5.23682
	A3	Sequence	# PSMs	# Proteins	# Protein Groups	Protein Group Accessions	Modifications	ΔCn	IonScore	Exp Value	Charge	MH+ [Da]	ΔM [ppm]	RT [min]	# Missed Cleavages
	High	TTLVANTSNmPVAAR	1	1	1	AT1G78900.1	M10(Oxidation)	0	71.01	3.17397e-06	2	1561.8	0.621609	25.3256	0
	High	LAEmPADSGYPAYLAAR	2	1	1	AT1G78900.1	M4(Oxidation)	0	51.55	0.000181259	2	1811.86	-0.413869	33.0913	0
	High	ISGDVYIPR	1	1	1	AT1G78900.1		0	41.66	0.00284194	2	1019.55	1.48509	30.4508	0
AT1G15820.1	light harvesting complex photosystem II subunit 6	123.638	10.85	1	2	2	3	258	27.5051	7.40088
	A3	Sequence	# PSMs	# Proteins	# Protein Groups	Protein Group Accessions	Modifications	ΔCn	IonScore	Exp Value	Charge	MH+ [Da]	ΔM [ppm]	RT [min]	# Missed Cleavages
	High	TAENFANYTGDQGYPGGR	2	1	1	AT1G15820.1		0	86.79	1.47635e-08	2	1917.84	-0.271317	30.8335	0
	High	FFDPLGLAGK	1	1	1	AT1G15820.1		0	47.24	0.000552237	2	1064.58	-1.04049	41.2973	0
AT4G04640.1	ATPase, F1 complex, gamma subunit protein	122.521	13.4	1	4	4	4	373	40.8856	8.00146
	A3	Sequence	# PSMs	# Proteins	# Protein Groups	Protein Group Accessions	Modifications	ΔCn	IonScore	Exp Value	Charge	MH+ [Da]	ΔM [ppm]	RT [min]	# Missed Cleavages
	High	VALVVVTGDR	1	1	1	AT4G04640.1		0	62.11	1.35647e-05	2	1028.61	0.692198	30.6541	0
	High	ALQESLASELAAR	1	1	1	AT4G04640.1		0	54.05	0.000158404	2	1358.73	0.429551	34.6757	0
	High	mSAmSSASDNASDLKK	1	1	1	AT4G04640.1	M1(Oxidation); M4(Oxidation)	0	53.56	3.03983e-05	3	1674.73	-1.47578	18.8691	1
	High	YLEAGTLPTAK	1	1	1	AT4G04640.1		0	38.73	0.00437404	2	1163.63	0.90249	29.6627	0
AT5G04140.1	glutamate synthase 1	120.595	3.88	3	5	5	5	1622	176.64	6.31592
	A3	Sequence	# PSMs	# Proteins	# Protein Groups	Protein Group Accessions	Modifications	ΔCn	IonScore	Exp Value	Charge	MH+ [Da]	ΔM [ppm]	RT [min]	# Missed Cleavages
	High	SGSQLLVLSDR	1	2	1	AT5G04140.1		0	59.31	4.61845e-05	2	1174.64	-0.774763	32.2288	0
	High	SSTVmENEEILR	1	2	1	AT5G04140.1	M5(Oxidation)	0	51.99	0.000144822	2	1423.67	0.41547	28.6235	0
	High	LVAEAGIGTVASGVAK	1	2	1	AT5G04140.1		0	48.07	0.000442133	2	1442.82	-0.643968	31.0146	0
	High	VSAYIAR	1	3	1	AT5G04140.1		0	36.95	0.00406701	2	779.442	1.39066	23.058	0
	Medium	VAQGAKPGEGGQLPGKK	1	3	1	AT5G04140.1		0	34.56	0.00684143	3	1621.9	-2.74561	18.0324	1
AT1G47128.1	Granulin repeat cysteine protease family protein	112.852	13.2	1	5	5	5	462	50.9334	5.41455
	A3	Sequence	# PSMs	# Proteins	# Protein Groups	Protein Group Accessions	Modifications	ΔCn	IonScore	Exp Value	Charge	MH+ [Da]	ΔM [ppm]	RT [min]	# Missed Cleavages
	High	NGGIDTDKDYPYK	1	1	1	AT1G47128.1		0	59.76	1.81773e-05	2	1485.69	0.0371842	24.7619	1
	High	GVDGTcDQIRK	1	1	1	AT1G47128.1	C6(Carbamidomethyl)	0	47.58	0.000560409	2	1248.6	-0.512892	19.6214	1
	High	SWGESGYLR	1	1	1	AT1G47128.1		0	44.46	0.00063204	2	1054.5	0.246276	30.8738	0
	High	cGIAIEPSYPIK	1	1	1	AT1G47128.1	C1(Carbamidomethyl)	0	39.77	0.00398558	2	1347.7	-0.237446	33.7643	0
	High	AVAHQPISIAIEAGGR	1	1	1	AT1G47128.1		0	39.52	0.00312722	3	1589.88	-0.276689	29.9325	0
AT3G13920.3	eukaryotic translation initiation factor 4A1	110.837	9.2	7	3	3	3	402	45.6715	6.27783
	A3	Sequence	# PSMs	# Proteins	# Protein Groups	Protein Group Accessions	Modifications	ΔCn	IonScore	Exp Value	Charge	MH+ [Da]	ΔM [ppm]	RT [min]	# Missed Cleavages
	High	GLDVIQQAQSGTGK	1	7	1	AT3G13920.3		0	75.6	1.24353e-06	2	1401.73	0.0161699	30.0044	0
	High	mFVLDEADEmLSR	1	7	1	AT3G13920.3	M1(Oxidation); M10(Oxidation)	0	46.96	0.000187276	2	1587.71	2.86314	35.2867	0
	High	VLITTDLLAR	1	7	1	AT3G13920.3		0	41.48	0.000700545	2	1114.68	-1.36824	37.3097	0
AT4G10340.1	light harvesting complex of photosystem II 5	110.052	11.79	1	3	3	4	280	30.1377	6.3667
	A3	Sequence	# PSMs	# Proteins	# Protein Groups	Protein Group Accessions	Modifications	ΔCn	IonScore	Exp Value	Charge	MH+ [Da]	ΔM [ppm]	RT [min]	# Missed Cleavages
	High	YGANcGPEAVWFK	2	1	1	AT4G10340.1	C5(Carbamidomethyl)	0	62.35	8.35318e-06	2	1498.68	-1.08088	36.641	0
	High	DPEQGALLK	1	1	1	AT4G10340.1		0	50.17	0.000144242	2	970.521	0.935135	27.754	0
	High	AVSETSDELAK	1	1	1	AT4G10340.1		0	43.23	0.00142838	2	1149.56	0.293156	22.4304	0
ATCG00020.1	photosystem II reaction center protein A	106.139	9.07	1	3	3	3	353	38.9114	5.24951
	A3	Sequence	# PSMs	# Proteins	# Protein Groups	Protein Group Accessions	Modifications	ΔCn	IonScore	Exp Value	Charge	MH+ [Da]	ΔM [ppm]	RT [min]	# Missed Cleavages
	High	ETTENESANEGYR	1	1	1	ATCG00020.1		0	69.58	3.85539e-07	2	1499.62	0.269553	20.8169	0
	High	VINTWADIINR	1	1	1	ATCG00020.1		0	57.87	6.14844e-05	2	1314.72	-0.58983	38.6921	0
	Medium	ESESLWGR	1	1	1	ATCG00020.1		0	35.65	0.00669785	2	963.454	1.04502	30.5056	0
AT3G14420.1	Aldolase-type TIM barrel family protein	99.2401	8.72	7	1	3	3	367	40.3162	9.12939
	A3	Sequence	# PSMs	# Proteins	# Protein Groups	Protein Group Accessions	Modifications	ΔCn	IonScore	Exp Value	Charge	MH+ [Da]	ΔM [ppm]	RT [min]	# Missed Cleavages
	High	mEITNVTEYDAIAK	1	4	2	AT3G14415.1;AT3G14420.1	N-Term(Acetyl); M1(Oxidation)	0	59.42	2.60005e-05	2	1655.78	-2.7148	39.0984	0
	High	AIALTVDTPR	1	9	2	AT3G14415.1;AT3G14420.1		0	56.41	5.69114e-05	2	1056.61	0.176762	30.5764	0
	High	NVVEQLVR	1	5	1	AT3G14420.1		0	40.26	0.00182727	2	956.553	0.844616	30.8877	0
ATCG00270.1	photosystem II reaction center protein D	98.4023	11.61	1	4	4	4	353	39.5219	5.74463
	A3	Sequence	# PSMs	# Proteins	# Protein Groups	Protein Group Accessions	Modifications	ΔCn	IonScore	Exp Value	Charge	MH+ [Da]	ΔM [ppm]	RT [min]	# Missed Cleavages
	High	AAEDPEFETFYTK	1	1	1	ATCG00270.1		0	67.09	1.79799e-06	2	1547.69	-1.01257	35.328	0
	High	NILLNEGIR	1	1	1	ATCG00270.1		0	39.87	0.0015971	2	1041.61	-0.137511	31.582	0
	High	tIALGKFTK	1	1	1	ATCG00270.1	N-Term(Acetyl)	0	33.23	0.00370761	2	1020.61	-0.0431633	34.1555	1
	Medium	AYDFVSQEIR	1	1	1	ATCG00270.1		0	30.95	0.0181999	2	1227.6	0.132157	33.4002	0
AT5G01530.1	light harvesting complex photosystem II	96.5126	10.34	1	3	3	4	290	31.12	6.13818
	A3	Sequence	# PSMs	# Proteins	# Protein Groups	Protein Group Accessions	Modifications	ΔCn	IonScore	Exp Value	Charge	MH+ [Da]	ΔM [ppm]	RT [min]	# Missed Cleavages
	High	NLAGDVIGTRTEAADAK	1	1	1	AT5G01530.1		0	59.61	4.1625e-05	2	1701.88	0.534572	29.1692	1
	High	FFDPLGLAADPEK	2	1	1	AT5G01530.1		0	42.2	0.00245543	2	1419.71	-1.83352	42.1331	0
	High	NLAGDVIGTR	1	1	1	AT5G01530.1		0	37.22	0.00523491	2	1015.55	0.547683	30.5671	0
AT3G14415.1	Aldolase-type TIM barrel family protein	94.8306	8.45	4	1	3	3	367	40.2812	8.96826
	A3	Sequence	# PSMs	# Proteins	# Protein Groups	Protein Group Accessions	Modifications	ΔCn	IonScore	Exp Value	Charge	MH+ [Da]	ΔM [ppm]	RT [min]	# Missed Cleavages
	High	mEITNVTEYDAIAK	1	4	2	AT3G14415.1;AT3G14420.1	N-Term(Acetyl); M1(Oxidation)	0	59.42	2.60005e-05	2	1655.78	-2.7148	39.0984	0
	High	AIALTVDTPR	1	9	2	AT3G14415.1;AT3G14420.1		0	56.41	5.69114e-05	2	1056.61	0.176762	30.5764	0
	High	VVEQLVR	1	2	1	AT3G14415.1		0	38.72	0.0028668	2	842.511	2.07206	25.1674	0
AT1G20620.4	catalase 3	93.3425	10.08	7	4	4	4	377	43.9211	7.60596
	A3	Sequence	# PSMs	# Proteins	# Protein Groups	Protein Group Accessions	Modifications	ΔCn	IonScore	Exp Value	Charge	MH+ [Da]	ΔM [ppm]	RT [min]	# Missed Cleavages
	High	LGPNYLQLPVNAPK	1	7	1	AT1G20620.4		0	67.35	3.74597e-06	2	1523.86	-0.815154	37.0658	0
	High	TNIQEYWR	1	4	1	AT1G20620.4		0	40.86	0.00197705	2	1109.54	-0.0542439	31.7049	0
	High	WVEILSEPR	1	3	1	AT1G20620.4		0	38.25	0.00432412	2	1128.61	0.489966	35.6864	0
	Medium	LNVRPSI	1	4	1	AT1G20620.4		0	30.16	0.00954191	2	798.483	-0.367628	28.775	0
AT1G49240.1	actin 8	89.7725	10.88	4	3	3	3	377	41.8359	5.57959
	A3	Sequence	# PSMs	# Proteins	# Protein Groups	Protein Group Accessions	Modifications	ΔCn	IonScore	Exp Value	Charge	MH+ [Da]	ΔM [ppm]	RT [min]	# Missed Cleavages
	High	AGFAGDDAPR	1	9	1	AT1G49240.1		0	65.22	5.57627e-06	2	976.449	0.374554	23.5672	0
	High	DAYVGDEAQSKR	1	8	1	AT1G49240.1		0	44.15	0.00092302	2	1338.63	-1.02232	20.2559	1
	High	aDADDIQPIVcDNGTGmVK	1	1	1	AT1G49240.1	N-Term(Acetyl); C11(Carbamidomethyl); M17(Oxidation)	0	32.4	0.00638738	2	2076.92	-0.907164	36.819	0
AT3G03780.1	methionine synthase 2	88.9865	7.32	4	6	6	6	765	84.5306	6.50732
	A3	Sequence	# PSMs	# Proteins	# Protein Groups	Protein Group Accessions	Modifications	ΔCn	IonScore	Exp Value	Charge	MH+ [Da]	ΔM [ppm]	RT [min]	# Missed Cleavages
	High	GGIGVIQIDEAALR	1	2	1	AT3G03780.1		0	63.26	1.1896e-05	2	1411.79	0.0946617	38.3354	0
	Medium	YLFAGVVDGR	1	2	1	AT3G03780.1		0	36.36	0.00741017	2	1096.58	-0.96578	36.268	0
	High	SDEKLLSVFR	1	2	1	AT3G03780.1		0	36.21	0.00643802	3	1193.65	1.54169	33.4122	1
	Medium	GNASVPAmEmTK	1	2	1	AT3G03780.1	M8(Oxidation); M10(Oxidation)	0	29.66	0.0136801	2	1267.56	-0.913962	19.1628	0
	Medium	LLSVFR	1	4	1	AT3G03780.1		0	28.71	0.0141315	2	734.456	0.34455	32.6088	0
	Medium	KYTEVKPALK	1	2	1	AT3G03780.1		0	28.65	0.0137141	3	1176.7	-1.89087	19.6973	1
AT3G01500.1	carbonic anhydrase 1	88.825	11.85	3	2	3	3	270	29.4852	5.73193
	A3	Sequence	# PSMs	# Proteins	# Protein Groups	Protein Group Accessions	Modifications	ΔCn	IonScore	Exp Value	Charge	MH+ [Da]	ΔM [ppm]	RT [min]	# Missed Cleavages
	High	VISELGDSAFEDQcGR	1	3	1	AT3G01500.1	C14(Carbamidomethyl)	0	64.95	4.59041e-06	2	1782.8	2.3499	32.7745	0
	High	YETNPALYGELAK	1	8	2	AT5G14740.2;AT3G01500.1		0	39.46	0.00347647	2	1468.73	-0.430664	32.5383	0
	Medium	VISELGDSAFEDQcGRcER	1	3	1	AT3G01500.1	C14(Carbamidomethyl); C17(Carbamidomethyl)	0	27.95	0.0141086	3	2227.97	0.314366	30.4209	1
AT2G28000.1	chaperonin-60alpha	85.23	2.9	1	1	1	1	586	62.0338	5.18604
	A3	Sequence	# PSMs	# Proteins	# Protein Groups	Protein Group Accessions	Modifications	ΔCn	IonScore	Exp Value	Charge	MH+ [Da]	ΔM [ppm]	RT [min]	# Missed Cleavages
	High	TNDSAGDGTTTASILAR	1	1	1	AT2G28000.1		0	85.23	9.16244e-08	2	1650.79	0.890415	29.7924	0
AT5G60390.2	GTP binding Elongation factor Tu family protein	80.6602	6	3	2	2	2	400	44.3279	8.33838
	A3	Sequence	# PSMs	# Proteins	# Protein Groups	Protein Group Accessions	Modifications	ΔCn	IonScore	Exp Value	Charge	MH+ [Da]	ΔM [ppm]	RT [min]	# Missed Cleavages
	High	IGGIGTVPVGR	1	3	1	AT5G60390.2		0	69.48	9.58118e-07	2	1025.61	0.8388	29.8221	0
	High	GYVASNSKDDPAK	1	2	1	AT5G60390.2		0	37.1	0.00556681	2	1351.65	-0.481147	18.3957	1
AT3G48870.2	Clp ATPase	76.2279	3.91	4	3	3	3	921	102.179	6.21436
	A3	Sequence	# PSMs	# Proteins	# Protein Groups	Protein Group Accessions	Modifications	ΔCn	IonScore	Exp Value	Charge	MH+ [Da]	ΔM [ppm]	RT [min]	# Missed Cleavages
	High	TAIAEGLAQR	1	4	1	AT3G48870.2		0	48.28	0.000477728	2	1029.57	0.219534	27.0245	0
	High	VLENLGADPSNIR	1	3	1	AT3G48870.2		0	47.6	0.000512651	2	1397.74	-0.132014	30.8012	0
	High	IASGDVPETIEGK	1	3	1	AT3G48870.2		0	40.41	0.00303911	2	1315.67	-0.326614	28.9669	0
ATCG00750.1	ribosomal protein S11	76.13	10.87	1	1	1	1	138	15.0142	12.2495
	A3	Sequence	# PSMs	# Proteins	# Protein Groups	Protein Group Accessions	Modifications	ΔCn	IonScore	Exp Value	Charge	MH+ [Da]	ΔM [ppm]	RT [min]	# Missed Cleavages
	High	GTPFAAQTAAGNAIR	1	1	1	ATCG00750.1		0	76.13	9.48308e-07	2	1445.75	1.72332	30.0987	0
AT4G13940.3	S-adenosyl-L-homocysteine hydrolase	76.0725	4.77	5	2	2	2	440	48.3758	6.84424
	A3	Sequence	# PSMs	# Proteins	# Protein Groups	Protein Group Accessions	Modifications	ΔCn	IonScore	Exp Value	Charge	MH+ [Da]	ΔM [ppm]	RT [min]	# Missed Cleavages
	High	aLLVEKTSSGR	1	4	1	AT4G13940.3	N-Term(Acetyl)	0	51.91	0.000232867	2	1202.67	0.212555	31.3727	1
	High	AGIIVLAEGR	1	3	1	AT4G13940.3		0	49.93	0.00017327	2	998.599	-0.691858	32.4433	0
ATCG00540.1	photosynthetic electron transfer A	71.5466	8.75	1	2	2	2	320	35.3348	8.29443
	A3	Sequence	# PSMs	# Proteins	# Protein Groups	Protein Group Accessions	Modifications	ΔCn	IonScore	Exp Value	Charge	MH+ [Da]	ΔM [ppm]	RT [min]	# Missed Cleavages
	High	SNNTVYNATAGGIISK	1	1	1	ATCG00540.1		0	63.8	1.60286e-05	2	1609.82	-0.10101	30.541	0
	High	NILVIGPVPGQK	1	1	1	ATCG00540.1		0	33.41	0.00273622	2	1234.75	0.022153	34.9942	0
ATCG00720.1	photosynthetic electron transfer B	70.26	5.58	1	1	1	1	215	24.1366	8.76318
	A3	Sequence	# PSMs	# Proteins	# Protein Groups	Protein Group Accessions	Modifications	ΔCn	IonScore	Exp Value	Charge	MH+ [Da]	ΔM [ppm]	RT [min]	# Missed Cleavages
	High	GSASVGQSTLTR	1	1	1	ATCG00720.1		0	70.26	4.61055e-06	2	1163.6	-0.150689	22.5161	0
ATCG00680.1	photosystem II reaction center protein B	68.0525	4.72	1	2	2	2	508	56.0014	6.88818
	A3	Sequence	# PSMs	# Proteins	# Protein Groups	Protein Group Accessions	Modifications	ΔCn	IonScore	Exp Value	Charge	MH+ [Da]	ΔM [ppm]	RT [min]	# Missed Cleavages
	High	LAFYDYIGNNPAK	1	1	1	ATCG00680.1		0	52.79	0.000149652	2	1485.74	-1.19811	37.6936	0
	High	QGmFVIPFmTR	1	1	1	ATCG00680.1	M3(Oxidation); M9(Oxidation)	0	38.53	0.00284771	2	1358.66	-0.200156	37.5363	0
AT2G34420.1	photosystem II light harvesting complex gene B1B2	67.2218	11.32	4	2	4	4	265	28.0361	5.43994
	A3	Sequence	# PSMs	# Proteins	# Protein Groups	Protein Group Accessions	Modifications	ΔCn	IonScore	Exp Value	Charge	MH+ [Da]	ΔM [ppm]	RT [min]	# Missed Cleavages
	High	GPSGSPWYGSDR	1	3	1	AT2G34420.1		0	42.31	0.000602177	2	1265.56	0.692361	29.1155	0
	High	GPSGSPWYGSDRVK	1	3	1	AT2G34420.1		0	38.51	0.00400238	2	1492.72	-1.57936	26.9926	1
	High	ELEVIHSR	1	7	2	AT2G34420.1;AT2G05070.1		0	37.34	0.00381918	2	982.533	1.24496	23.0267	0
	Medium	FGEAVWFK	1	7	2	AT2G34420.1;AT2G05070.1		0	31.08	0.0151677	2	983.498	-0.122639	37.727	0
AT3G46780.1	plastid transcriptionally active 16	67.0327	3.92	1	2	2	2	510	54.3254	8.90967
	A3	Sequence	# PSMs	# Proteins	# Protein Groups	Protein Group Accessions	Modifications	ΔCn	IonScore	Exp Value	Charge	MH+ [Da]	ΔM [ppm]	RT [min]	# Missed Cleavages
	High	IAQTLLQR	1	1	1	AT3G46780.1		0	59.23	2.46559e-05	2	942.574	0.880433	28.022	0
	Medium	VAQTDVAYTLIK	1	1	1	AT3G46780.1		0	35.15	0.00736236	2	1321.74	0.00934637	33.5421	0
AT4G28750.1	Photosystem I reaction centre subunit IV / PsaE protein	66.32	9.09	2	1	1	1	143	14.9578	9.92041
	A3	Sequence	# PSMs	# Proteins	# Protein Groups	Protein Group Accessions	Modifications	ΔCn	IonScore	Exp Value	Charge	MH+ [Da]	ΔM [ppm]	RT [min]	# Missed Cleavages
	High	NVGSVVAVDQDPK	1	2	1	AT4G28750.1		0	66.32	6.8487e-06	2	1327.69	1.60748	27.343	0
AT5G08670.1	ATP synthase alpha/beta family protein	64.0925	4.68	3	2	2	2	556	59.594	6.56592
	A3	Sequence	# PSMs	# Proteins	# Protein Groups	Protein Group Accessions	Modifications	ΔCn	IonScore	Exp Value	Charge	MH+ [Da]	ΔM [ppm]	RT [min]	# Missed Cleavages
	High	VLNTGAPITVPVGR	1	3	1	AT5G08670.1		0	47.38	0.000166357	2	1393.81	-1.69386	31.5859	0
	High	TIAmDGTEGLVR	1	3	1	AT5G08670.1	M4(Oxidation)	0	42.48	0.00196881	2	1278.63	-1.33222	28.8313	0
AT3G04120.1	glyceraldehyde-3-phosphate dehydrogenase C subunit 1	62.7155	5.62	3	2	2	3	338	36.8911	7.12256
	A3	Sequence	# PSMs	# Proteins	# Protein Groups	Protein Group Accessions	Modifications	ΔCn	IonScore	Exp Value	Charge	MH+ [Da]	ΔM [ppm]	RT [min]	# Missed Cleavages
	High	IGINGFGR	2	3	1	AT3G04120.1		0	45.75	0.00051485	2	833.463	0.604909	30.8356	0
	High	AIKEESEGKLK	1	1	1	AT3G04120.1		0	37.6	0.00563916	3	1231.69	-3.27636	17.4515	2
AT4G01050.1	thylakoid rhodanese-like	62.37	2.79	1	1	1	1	466	49.357	5.30029
	A3	Sequence	# PSMs	# Proteins	# Protein Groups	Protein Group Accessions	Modifications	ΔCn	IonScore	Exp Value	Charge	MH+ [Da]	ΔM [ppm]	RT [min]	# Missed Cleavages
	High	LGTDDNAQLLDIR	1	1	1	AT4G01050.1		0	62.37	2.21921e-05	2	1443.74	-1.64061	35.4866	0
AT5G25980.1	glucoside glucohydrolase 2	62.2164	5.78	4	2	2	2	467	53.3885	6.88818
	A3	Sequence	# PSMs	# Proteins	# Protein Groups	Protein Group Accessions	Modifications	ΔCn	IonScore	Exp Value	Charge	MH+ [Da]	ΔM [ppm]	RT [min]	# Missed Cleavages
	High	GYALGTDAPGR	1	4	1	AT5G25980.1		0	56.61	8.23981e-05	2	1077.53	0.448444	27.1165	0
	High	GGADLGNGDTTcDSYR	1	2	1	AT5G25980.1	C12(Carbamidomethyl)	0	30.14	0.00217863	2	1658.67	0.0825644	25.5825	0
AT2G21660.1	cold, circadian rhythm, and rna binding 2	61.1407	17.61	2	2	2	2	176	16.8796	6.15088
	A3	Sequence	# PSMs	# Proteins	# Protein Groups	Protein Group Accessions	Modifications	ΔCn	IonScore	Exp Value	Charge	MH+ [Da]	ΔM [ppm]	RT [min]	# Missed Cleavages
	High	SITVNEAQSR	1	2	1	AT2G21660.1		0	53.57	0.000183948	2	1104.56	-0.370153	22.2217	0
	High	SGGGGGYSGGGGSYGGGGGRR	1	1	1	AT2G21660.1		0	34.63	0.00247932	3	1716.74	-1.49904	18.8923	1
AT1G72150.1	PATELLIN 1	60.8448	4.19	2	2	2	2	573	64.007	4.83057
	A3	Sequence	# PSMs	# Proteins	# Protein Groups	Protein Group Accessions	Modifications	ΔCn	IonScore	Exp Value	Charge	MH+ [Da]	ΔM [ppm]	RT [min]	# Missed Cleavages
	High	IGSTDEPVITDSFK	1	1	1	AT1G72150.1		0	52.89	0.00017092	2	1508.75	-0.228738	33.4221	0
	Medium	TFGSIITSPR	1	2	1	AT1G72150.1		0	35.86	0.00692646	2	1078.59	1.11101	31.2948	0
AT5G42270.1	FtsH extracellular protease family	60.181	3.98	2	2	2	2	704	75.1849	5.49072
	A3	Sequence	# PSMs	# Proteins	# Protein Groups	Protein Group Accessions	Modifications	ΔCn	IonScore	Exp Value	Charge	MH+ [Da]	ΔM [ppm]	RT [min]	# Missed Cleavages
	High	DGSVLQLTAVDNR	1	1	1	AT5G42270.1		0	46.69	0.000883942	2	1387.72	-0.141581	35.2843	0
	High	GQAGGLTFFAPSEER	1	2	1	AT5G42270.1		0	45.48	0.000785711	2	1566.75	-3.09926	36.7332	0
ATCG00830.1	ribosomal protein L2	57.6807	16.79	1	3	3	3	274	29.8461	10.8433
	A3	Sequence	# PSMs	# Proteins	# Protein Groups	Protein Group Accessions	Modifications	ΔCn	IonScore	Exp Value	Charge	MH+ [Da]	ΔM [ppm]	RT [min]	# Missed Cleavages
	High	GAIIGDTIVSGTEVPIK	1	1	1	ATCG00830.1		0	45.32	0.000659502	2	1669.93	-1.89453	36.8748	0
	High	YSETLILR	1	1	1	ATCG00830.1		0	35.95	0.00509465	2	994.558	1.60464	31.3305	0
	Medium	LISKNcSATVGQVGNVGVNQK	1	1	1	ATCG00830.1	C6(Carbamidomethyl)	0	33.3	0.0154586	3	2173.14	-1.3651	26.7882	1
AT1G44575.1	Chlorophyll A-B binding family protein	57.67	6.04	2	1	1	1	265	27.9903	9.26123
	A3	Sequence	# PSMs	# Proteins	# Protein Groups	Protein Group Accessions	Modifications	ΔCn	IonScore	Exp Value	Charge	MH+ [Da]	ΔM [ppm]	RT [min]	# Missed Cleavages
	High	ANELFVGR	1	2	1	AT1G44575.1		0	57.67	5.88245e-05	2	905.486	2.70071	29.7949	0
AT2G07698.1	ATPase, F1 complex, alpha subunit protein	57.5342	4.12	2	2	3	3	777	85.8793	5.56689
	A3	Sequence	# PSMs	# Proteins	# Protein Groups	Protein Group Accessions	Modifications	ΔCn	IonScore	Exp Value	Charge	MH+ [Da]	ΔM [ppm]	RT [min]	# Missed Cleavages
	High	AAELTNLFESR	1	2	1	AT2G07698.1		0	40.68	0.00305686	2	1250.64	0.991688	37.229	0
	High	ELLIGDRQTGK	1	2	2	AT2G07698.1;ATCG00120.1		0	39.41	0.00498871	2	1229.69	0.274024	24.1883	1
	Medium	AVDSLVPIGR	1	2	1	AT2G07698.1		0	32.32	0.0106677	2	1026.59	-1.06571	31.8993	0
AT2G05070.1	photosystem II light harvesting complex gene 2.2	57.2583	11.32	4	1	3	3	265	28.6024	5.42725
	A3	Sequence	# PSMs	# Proteins	# Protein Groups	Protein Group Accessions	Modifications	ΔCn	IonScore	Exp Value	Charge	MH+ [Da]	ΔM [ppm]	RT [min]	# Missed Cleavages
	High	STPQSIWYGPDRPK	1	3	1	AT2G05070.1		0	45.82	0.00105513	2	1631.81	-1.80562	29.6308	0
	High	ELEVIHSR	1	7	2	AT2G34420.1;AT2G05070.1		0	37.34	0.00381918	2	982.533	1.24496	23.0267	0
	Medium	FGEAVWFK	1	7	2	AT2G34420.1;AT2G05070.1		0	31.08	0.0151677	2	983.498	-0.122639	37.727	0
AT1G56190.2	Phosphoglycerate kinase family protein	56.16	3.21	3	1	1	1	405	42.5888	5.5415
	A3	Sequence	# PSMs	# Proteins	# Protein Groups	Protein Group Accessions	Modifications	ΔCn	IonScore	Exp Value	Charge	MH+ [Da]	ΔM [ppm]	RT [min]	# Missed Cleavages
	High	ELDYLVGAVSNPK	1	3	1	AT1G56190.2		0	56.16	0.000100594	2	1404.74	-0.170399	35.8052	0
AT3G08580.1	ADP/ATP carrier 1	55.5398	4.72	3	2	2	2	381	41.4494	9.83252
	A3	Sequence	# PSMs	# Proteins	# Protein Groups	Protein Group Accessions	Modifications	ΔCn	IonScore	Exp Value	Charge	MH+ [Da]	ΔM [ppm]	RT [min]	# Missed Cleavages
	High	QFDGLVDVYR	1	1	1	AT3G08580.1		0	42.58	0.00157342	2	1211.6	-3.9664	36.5621	0
	High	GAGANILR	1	3	1	AT3G08580.1		0	41.58	0.00129275	2	771.447	0.290356	23.8975	0
AT2G38540.1	lipid transfer protein 1	55.34	8.47	1	1	1	1	118	11.747	8.95361
	A3	Sequence	# PSMs	# Proteins	# Protein Groups	Protein Group Accessions	Modifications	ΔCn	IonScore	Exp Value	Charge	MH+ [Da]	ΔM [ppm]	RT [min]	# Missed Cleavages
	High	ALGSGLNAGR	1	1	1	AT2G38540.1		0	55.34	7.13493e-05	2	915.502	1.14176	23.8926	0
AT4G13930.1	serine hydroxymethyltransferase 4	55.0346	6.16	1	2	2	2	471	51.6852	7.2251
	A3	Sequence	# PSMs	# Proteins	# Protein Groups	Protein Group Accessions	Modifications	ΔCn	IonScore	Exp Value	Charge	MH+ [Da]	ΔM [ppm]	RT [min]	# Missed Cleavages
	High	ANAVALGNYLmSK	1	1	1	AT4G13930.1	M11(Oxidation)	0	45.04	0.00107785	2	1367.7	1.12501	33.3159	0
	High	NAVFGDSSALAPGGVR	1	1	1	AT4G13930.1		0	40.45	0.00378209	2	1517.77	0.420751	32.7337	0
AT1G75750.2	GAST1 protein homolog 1	53.73	10.31	2	1	1	1	97	10.6383	9.11475
	A3	Sequence	# PSMs	# Proteins	# Protein Groups	Protein Group Accessions	Modifications	ΔCn	IonScore	Exp Value	Charge	MH+ [Da]	ΔM [ppm]	RT [min]	# Missed Cleavages
	High	IDcGSAcVAR	1	2	1	AT1G75750.2	C3(Carbamidomethyl); C7(Carbamidomethyl)	0	53.73	4.68125e-05	2	1108.49	-0.638136	22.0298	0
AT3G63160.1	FUNCTIONS IN: molecular_function unknown; INVOLVED IN: biological_process unknown; LOCATED IN: chloroplast outer membrane, thylakoid, chloroplast thylakoid membrane, chloroplast, chloroplast envelope; EXPRESSED IN: 21 plant structures; EXPRESSED DURING: 13 growth stages; BEST Arabidopsis thaliana protein match is: outer envelope membrane protein 7 (TAIR:AT3G52420.1); Has 26 Blast hits to 26 prote…	53.5076	36.23	1	2	2	2	69	7.25192	9.08545
	A3	Sequence	# PSMs	# Proteins	# Protein Groups	Protein Group Accessions	Modifications	ΔCn	IonScore	Exp Value	Charge	MH+ [Da]	ΔM [ppm]	RT [min]	# Missed Cleavages
	High	SGGEVNFPK	1	1	1	AT3G63160.1		0	46.19	0.000935297	2	934.463	-0.243152	26.0559	0
	High	DKSDSDDATVPPPSGA	1	1	1	AT3G63160.1		0	33.54	0.00327515	2	1558.68	-1.25699	24.4568	1
AT3G48730.1	glutamate-1-semialdehyde 2,1-aminomutase 2	53.23	3.81	2	1	1	1	472	50.1094	7.38623
	A3	Sequence	# PSMs	# Proteins	# Protein Groups	Protein Group Accessions	Modifications	ΔCn	IonScore	Exp Value	Charge	MH+ [Da]	ΔM [ppm]	RT [min]	# Missed Cleavages
	High	AGSGVATLGLPDSPGVPK	1	2	1	AT3G48730.1		0	53.23	0.00013452	2	1622.87	-0.6682	34.5136	0
AT1G56070.1	Ribosomal protein S5/Elongation factor G/III/V family protein	53.035	3.68	1	3	3	3	843	93.8302	6.25244
	A3	Sequence	# PSMs	# Proteins	# Protein Groups	Protein Group Accessions	Modifications	ΔCn	IonScore	Exp Value	Charge	MH+ [Da]	ΔM [ppm]	RT [min]	# Missed Cleavages
	High	NcDPNGPLmLYVSK	1	1	1	AT1G56070.1	C2(Carbamidomethyl); M9(Oxidation)	0	41.18	0.0015013	2	1623.75	0.25488	33.7255	0
	Medium	FGVVESK	1	1	1	AT1G56070.1		0	31.83	0.0152882	2	765.415	0.956678	23.867	0
	Medium	VKFTADELRR	1	1	1	AT1G56070.1		0	31.56	0.0196552	4	1234.69	0.310389	24.6387	2
AT1G11860.1	Glycine cleavage T-protein family	52.5625	6.13	1	2	2	2	408	44.4168	8.36768
	A3	Sequence	# PSMs	# Proteins	# Protein Groups	Protein Group Accessions	Modifications	ΔCn	IonScore	Exp Value	Charge	MH+ [Da]	ΔM [ppm]	RT [min]	# Missed Cleavages
	High	VGFFSSGPPAR	1	1	1	AT1G11860.1		0	42.13	0.00216772	2	1121.57	0.778664	31.7526	0
	High	IGEITSGGFSPNLK	1	1	1	AT1G11860.1		0	38.2	0.00629641	2	1419.75	0.229086	33.3446	0
AT3G20820.1	Leucine-rich repeat (LRR) family protein	51.74	2.74	1	1	1	1	365	39.8366	8.41162
	A3	Sequence	# PSMs	# Proteins	# Protein Groups	Protein Group Accessions	Modifications	ΔCn	IonScore	Exp Value	Charge	MH+ [Da]	ΔM [ppm]	RT [min]	# Missed Cleavages
	High	LAVLNVADNR	1	1	1	AT3G20820.1		0	51.74	0.000141346	2	1084.61	2.04264	30.8036	0
AT5G09660.2	peroxisomal NAD-malate dehydrogenase 2	51.55	3.6	5	1	1	1	333	34.9534	7.66455
	A3	Sequence	# PSMs	# Proteins	# Protein Groups	Protein Group Accessions	Modifications	ΔCn	IonScore	Exp Value	Charge	MH+ [Da]	ΔM [ppm]	RT [min]	# Missed Cleavages
	High	IQNGGTEVVEAK	1	5	1	AT5G09660.2		0	51.55	0.000240746	2	1244.65	-1.70941	22.2265	0
AT3G25920.1	ribosomal protein L15	51.36	3.97	1	1	1	1	277	29.6889	10.77
	A3	Sequence	# PSMs	# Proteins	# Protein Groups	Protein Group Accessions	Modifications	ΔCn	IonScore	Exp Value	Charge	MH+ [Da]	ΔM [ppm]	RT [min]	# Missed Cleavages
	High	GFEGGQTALYR	1	1	1	AT3G25920.1		0	51.36	0.000135992	2	1198.59	1.40022	29.5532	0
AT1G61520.2	photosystem I light harvesting complex gene 3	50.99	5.5	2	1	1	1	218	23.731	5.89697
	A3	Sequence	# PSMs	# Proteins	# Protein Groups	Protein Group Accessions	Modifications	ΔCn	IonScore	Exp Value	Charge	MH+ [Da]	ΔM [ppm]	RT [min]	# Missed Cleavages
	High	LQDWYNPGSmGK	1	2	1	AT1G61520.2	M10(Oxidation)	0	50.99	0.000101908	2	1411.63	0.615817	30.8414	0
AT4G01310.1	Ribosomal L5P family protein	50.97	4.58	1	1	1	1	262	28.3261	9.99365
	A3	Sequence	# PSMs	# Proteins	# Protein Groups	Protein Group Accessions	Modifications	ΔCn	IonScore	Exp Value	Charge	MH+ [Da]	ΔM [ppm]	RT [min]	# Missed Cleavages
	High	EGGGGSTGAIVR	1	1	1	AT4G01310.1		0	50.97	0.000293139	2	1060.54	1.05884	21.0218	0
AT5G38410.2	Ribulose bisphosphate carboxylase (small chain) family protein	49.91	8.05	6	1	1	1	174	19.3827	8.03076
	A3	Sequence	# PSMs	# Proteins	# Protein Groups	Protein Group Accessions	Modifications	ΔCn	IonScore	Exp Value	Charge	MH+ [Da]	ΔM [ppm]	RT [min]	# Missed Cleavages
	High	LPLFGcTDSAQVLK	1	6	1	AT5G38410.2	C6(Carbamidomethyl)	0	49.91	0.000382852	2	1548.81	1.03385	37.8118	0
AT4G20360.1	RAB GTPase homolog E1B	49.5133	4.41	1	3	3	3	476	51.5976	6.18896
	A3	Sequence	# PSMs	# Proteins	# Protein Groups	Protein Group Accessions	Modifications	ΔCn	IonScore	Exp Value	Charge	MH+ [Da]	ΔM [ppm]	RT [min]	# Missed Cleavages
	High	GIQKADIQR	1	1	1	AT4G20360.1		0	44.15	0.00137299	2	1028.58	-1.78688	19.0078	1
	Medium	YDEIDAAPEER	1	1	1	AT4G20360.1		0	31.04	0.00759499	2	1307.58	0.979097	27.7804	0
	Medium	KYDEIDAAPEER	1	1	1	AT4G20360.1		0	30.12	0.0233459	3	1435.67	0.223906	24.41	1
AT4G05180.1	photosystem II subunit Q-2	48.89	5.65	1	1	1	1	230	24.6281	9.71533
	A3	Sequence	# PSMs	# Proteins	# Protein Groups	Protein Group Accessions	Modifications	ΔCn	IonScore	Exp Value	Charge	MH+ [Da]	ΔM [ppm]	RT [min]	# Missed Cleavages
	High	LFQTIDNLDYAAR	1	1	1	AT4G05180.1		0	48.89	0.000431913	2	1539.78	0.923839	37.1149	0
AT3G18070.2	beta glucosidase 43	48.32	3.77	3	1	1	1	424	48.2821	7.86963
	A3	Sequence	# PSMs	# Proteins	# Protein Groups	Protein Group Accessions	Modifications	ΔCn	IonScore	Exp Value	Charge	MH+ [Da]	ΔM [ppm]	RT [min]	# Missed Cleavages
	High	VVAALGYDNGIFAPGR	1	3	1	AT3G18070.2		0	48.32	0.000616899	2	1619.85	0.421412	37.9852	0
AT1G57720.1	Translation elongation factor EF1B, gamma chain	48.31	5.08	1	1	1	1	413	46.3704	5.70654
	A3	Sequence	# PSMs	# Proteins	# Protein Groups	Protein Group Accessions	Modifications	ΔCn	IonScore	Exp Value	Charge	MH+ [Da]	ΔM [ppm]	RT [min]	# Missed Cleavages
	High	KAAPVAEAPKPAEEEEAPKPK	1	1	1	AT1G57720.1		0	48.31	0.000453042	4	2187.16	-2.36294	20.5733	1
AT4G31700.2	ribosomal protein S6	47.94	6.91	4	1	1	1	188	21.3811	11.4585
	A3	Sequence	# PSMs	# Proteins	# Protein Groups	Protein Group Accessions	Modifications	ΔCn	IonScore	Exp Value	Charge	MH+ [Da]	ΔM [ppm]	RT [min]	# Missed Cleavages
	High	IAKANSDAADYQK	1	4	1	AT4G31700.2		0	47.94	0.000557609	3	1394.69	-1.78465	18.7158	1
AT5G35630.1	glutamine synthetase 2	47.3725	5.12	1	2	2	2	430	47.381	6.87354
	A3	Sequence	# PSMs	# Proteins	# Protein Groups	Protein Group Accessions	Modifications	ΔCn	IonScore	Exp Value	Charge	MH+ [Da]	ΔM [ppm]	RT [min]	# Missed Cleavages
	High	AAEIFSNK	1	1	1	AT5G35630.1		0	37.37	0.00560688	2	879.457	0.390877	24.9925	0
	Medium	TIEKPVEDPSELPK	1	1	1	AT5G35630.1		0	32.77	0.0145851	3	1581.84	1.63322	27.5883	0
AT4G37930.1	serine transhydroxymethyltransferase 1	47.12	2.32	1	1	1	1	517	57.3643	8.1333
	A3	Sequence	# PSMs	# Proteins	# Protein Groups	Protein Group Accessions	Modifications	ΔCn	IonScore	Exp Value	Charge	MH+ [Da]	ΔM [ppm]	RT [min]	# Missed Cleavages
	High	AYQEQVLSNSAK	1	1	1	AT4G37930.1		0	47.12	0.000623995	2	1337.67	0.359015	25.2634	0
AT2G30970.1	aspartate aminotransferase 1	46.42	3.26	1	1	1	1	430	47.727	8.19189
	A3	Sequence	# PSMs	# Proteins	# Protein Groups	Protein Group Accessions	Modifications	ΔCn	IonScore	Exp Value	Charge	MH+ [Da]	ΔM [ppm]	RT [min]	# Missed Cleavages
	High	IAAVQTLSGTGAcR	1	1	1	AT2G30970.1	C13(Carbamidomethyl)	0	46.42	0.00102045	2	1404.72	-1.27308	28.4279	0
AT5G66190.1	ferredoxin-NADP(+)-oxidoreductase 1	45.53	2.78	1	1	1	1	360	40.3006	8.1333
	A3	Sequence	# PSMs	# Proteins	# Protein Groups	Protein Group Accessions	Modifications	ΔCn	IonScore	Exp Value	Charge	MH+ [Da]	ΔM [ppm]	RT [min]	# Missed Cleavages
	High	KQEEGIVVNK	1	1	1	AT5G66190.1		0	45.53	0.0011126	2	1143.64	-0.838941	19.5633	1
AT2G13360.1	alanine:glyoxylate aminotransferase	45.22	2.24	1	1	1	1	401	44.1801	7.82568
	A3	Sequence	# PSMs	# Proteins	# Protein Groups	Protein Group Accessions	Modifications	ΔCn	IonScore	Exp Value	Charge	MH+ [Da]	ΔM [ppm]	RT [min]	# Missed Cleavages
	High	LAVEAWGLK	1	1	1	AT2G13360.1		0	45.22	0.00119492	2	986.566	-1.35917	35.6962	0
AT2G21410.1	vacuolar proton ATPase A2	44.65	1.71	2	1	1	1	821	93.0454	5.5415
	A3	Sequence	# PSMs	# Proteins	# Protein Groups	Protein Group Accessions	Modifications	ΔCn	IonScore	Exp Value	Charge	MH+ [Da]	ΔM [ppm]	RT [min]	# Missed Cleavages
	High	DVScSEATTIGLIK	1	2	1	AT2G21410.1	C4(Carbamidomethyl)	0	44.65	0.0013248	2	1493.75	0.639848	35.1993	0
AT4G33010.2	glycine decarboxylase P-protein 1	44.54	1.13	2	1	1	1	976	106.156	6.99072
	A3	Sequence	# PSMs	# Proteins	# Protein Groups	Protein Group Accessions	Modifications	ΔCn	IonScore	Exp Value	Charge	MH+ [Da]	ΔM [ppm]	RT [min]	# Missed Cleavages
	High	GNADVQNNVLK	1	2	1	AT4G33010.2		0	44.54	0.000936909	2	1171.61	-0.430691	24.365	0
AT2G36880.1	methionine adenosyltransferase 3	43.36	1.79	4	1	1	1	390	42.4706	6.17627
	A3	Sequence	# PSMs	# Proteins	# Protein Groups	Protein Group Accessions	Modifications	ΔCn	IonScore	Exp Value	Charge	MH+ [Da]	ΔM [ppm]	RT [min]	# Missed Cleavages
	High	SGAYIVR	1	4	1	AT2G36880.1		0	43.36	0.00115791	2	765.425	-0.225761	23.3194	0
AT3G13470.1	TCP-1/cpn60 chaperonin family protein	43.3	2.35	3	1	1	1	596	63.3024	5.73193
	A3	Sequence	# PSMs	# Proteins	# Protein Groups	Protein Group Accessions	Modifications	ΔCn	IonScore	Exp Value	Charge	MH+ [Da]	ΔM [ppm]	RT [min]	# Missed Cleavages
	High	EVELEDPVENIGAK	1	3	1	AT3G13470.1		0	43.3	0.00149909	2	1541.77	0.570753	34.6569	0
AT2G20580.1	26S proteasome regulatory subunit S2 1A	42.6	1.12	2	1	1	1	891	98.0818	5.09717
	A3	Sequence	# PSMs	# Proteins	# Protein Groups	Protein Group Accessions	Modifications	ΔCn	IonScore	Exp Value	Charge	MH+ [Da]	ΔM [ppm]	RT [min]	# Missed Cleavages
	High	LSEGYLTLAR	1	2	1	AT2G20580.1		0	42.6	0.00134638	2	1122.62	0.881251	33.1923	0
ATCG00350.1	Photosystem I, PsaA/PsaB protein	42.52	0.93	1	1	1	1	750	83.1776	7.10791
	A3	Sequence	# PSMs	# Proteins	# Protein Groups	Protein Group Accessions	Modifications	ΔCn	IonScore	Exp Value	Charge	MH+ [Da]	ΔM [ppm]	RT [min]	# Missed Cleavages
	High	YNDLLDR	1	1	1	ATCG00350.1		0	42.52	0.00120628	2	908.449	1.41189	29.3219	0
AT1G32060.1	phosphoribulokinase	42	1.77	1	1	1	1	395	44.4356	6.04932
	A3	Sequence	# PSMs	# Proteins	# Protein Groups	Protein Group Accessions	Modifications	ΔCn	IonScore	Exp Value	Charge	MH+ [Da]	ΔM [ppm]	RT [min]	# Missed Cleavages
	High	VTALDPR	1	1	1	AT1G32060.1		0	42	0.00146067	2	771.437	1.25214	23.1911	0
AT1G09340.1	chloroplast RNA binding	41.75	4.23	1	1	1	1	378	42.593	8.1626
	A3	Sequence	# PSMs	# Proteins	# Protein Groups	Protein Group Accessions	Modifications	ΔCn	IonScore	Exp Value	Charge	MH+ [Da]	ΔM [ppm]	RT [min]	# Missed Cleavages
	High	QLPGESDQDFADFSSK	1	1	1	AT1G09340.1		0	41.75	0.000698419	2	1770.78	-1.44507	34.8957	0
AT1G55670.1	photosystem I subunit G	40.6854	10	1	2	2	2	160	17.0748	9.56885
	A3	Sequence	# PSMs	# Proteins	# Protein Groups	Protein Group Accessions	Modifications	ΔCn	IonScore	Exp Value	Charge	MH+ [Da]	ΔM [ppm]	RT [min]	# Missed Cleavages
	High	QGLPEQNGK	1	1	1	AT1G55670.1		0	38.22	0.00260643	2	970.495	-0.0571652	19.7859	0
	Medium	EYVSLLK	1	1	1	AT1G55670.1		0	30.56	0.00931764	2	851.488	0.394794	31.1595	0
AT3G08940.1	light harvesting complex photosystem II	40.36	4.41	2	1	1	1	227	24.9858	7.88428
	A3	Sequence	# PSMs	# Proteins	# Protein Groups	Protein Group Accessions	Modifications	ΔCn	IonScore	Exp Value	Charge	MH+ [Da]	ΔM [ppm]	RT [min]	# Missed Cleavages
	High	NLYGEVIGTR	1	2	1	AT3G08940.1		0	40.36	0.00350231	2	1121.59	-0.846617	32.6615	0
AT2G16600.2	rotamase CYP 3	40.08	9.27	2	1	1	1	151	15.9819	6.55127
	A3	Sequence	# PSMs	# Proteins	# Protein Groups	Protein Group Accessions	Modifications	ΔCn	IonScore	Exp Value	Charge	MH+ [Da]	ΔM [ppm]	RT [min]	# Missed Cleavages
	High	TSKPVVIADcGQIS	1	2	1	AT2G16600.2	C10(Carbamidomethyl)	0	40.08	0.00395644	2	1474.76	0.201062	29.1264	0
AT5G03380.2	Heavy metal transport/detoxification superfamily protein	39.96	2.47	2	1	1	1	365	39.396	8.76318
	A3	Sequence	# PSMs	# Proteins	# Protein Groups	Protein Group Accessions	Modifications	ΔCn	IonScore	Exp Value	Charge	MH+ [Da]	ΔM [ppm]	RT [min]	# Missed Cleavages
	High	KEIKDVGEk	1	2	1	AT5G03380.2	K9(Acetyl)	0	39.96	0.00451641	2	1087.61	7.39529	18.2216	2
AT4G00430.2	plasma membrane intrinsic protein 1;4	39.5	4.11	7	1	1	1	219	23.3129	8.32373
	A3	Sequence	# PSMs	# Proteins	# Protein Groups	Protein Group Accessions	Modifications	ΔCn	IonScore	Exp Value	Charge	MH+ [Da]	ΔM [ppm]	RT [min]	# Missed Cleavages
	High	mEGKEEDVR	1	7	1	AT4G00430.2	N-Term(Acetyl); M1(Oxidation)	0	39.5	0.00122861	2	1150.5	-1.47421	19.7398	1
AT4G14960.1	Tubulin/FtsZ family protein	39	2.34	4	1	1	1	427	47.2049	8.08936
	A3	Sequence	# PSMs	# Proteins	# Protein Groups	Protein Group Accessions	Modifications	ΔCn	IonScore	Exp Value	Charge	MH+ [Da]	ΔM [ppm]	RT [min]	# Missed Cleavages
	Medium	DVNAAVGTIK	1	4	1	AT4G14960.1		0	39	0.00629463	2	987.549	2.1554	27.8275	0
AT3G49010.4	breast basic conserved 1	38.97	5.39	2	1	1	1	204	23.525	11.0044
	A3	Sequence	# PSMs	# Proteins	# Protein Groups	Protein Group Accessions	Modifications	ΔCn	IonScore	Exp Value	Charge	MH+ [Da]	ΔM [ppm]	RT [min]	# Missed Cleavages
	High	SLEGLQTNVQR	1	2	1	AT3G49010.4		0	38.97	0.00429734	2	1244.66	1.04513	28.4482	0
AT5G19820.1	ARM repeat superfamily protein	38.86	0.99	1	1	1	1	1116	123.746	4.86865
	A3	Sequence	# PSMs	# Proteins	# Protein Groups	Protein Group Accessions	Modifications	ΔCn	IonScore	Exp Value	Charge	MH+ [Da]	ΔM [ppm]	RT [min]	# Missed Cleavages
	High	SSAESLFNLAK	1	1	1	AT5G19820.1		0	38.86	0.00397202	2	1166.61	0.453615	36.3306	0
AT4G27440.1	protochlorophyllide oxidoreductase B	38.6	2.74	1	1	1	1	401	43.3323	9.15869
	A3	Sequence	# PSMs	# Proteins	# Protein Groups	Protein Group Accessions	Modifications	ΔCn	IonScore	Exp Value	Charge	MH+ [Da]	ΔM [ppm]	RT [min]	# Missed Cleavages
	High	GYVSETESGKR	1	1	1	AT4G27440.1		0	38.6	0.00272626	2	1212.58	-2.56167	19.0102	1
AT5G54640.1	Histone superfamily protein	38.5	6.92	11	1	1	1	130	13.6495	10.1548
	A3	Sequence	# PSMs	# Proteins	# Protein Groups	Protein Group Accessions	Modifications	ΔCn	IonScore	Exp Value	Charge	MH+ [Da]	ΔM [ppm]	RT [min]	# Missed Cleavages
	High	AGLQFPVGR	1	11	1	AT5G54640.1		0	38.5	0.00416699	2	944.532	0.275734	31.897	0
AT4G29060.1	elongation factor Ts family protein	37.66	2.94	2	1	1	1	953	103.718	5.0083
	A3	Sequence	# PSMs	# Proteins	# Protein Groups	Protein Group Accessions	Modifications	ΔCn	IonScore	Exp Value	Charge	MH+ [Da]	ΔM [ppm]	RT [min]	# Missed Cleavages
	High	QLREETGAGmmDcK	1	2	1	AT4G29060.1	M10(Oxidation); M11(Oxidation); C13(Carbamidomethyl)	0	37.66	0.000625594	3	1657.69	-2.34687	18.311	1
AT3G45140.1	lipoxygenase 2	37.51	1.23	1	1	1	1	896	101.982	5.61768
	A3	Sequence	# PSMs	# Proteins	# Protein Groups	Protein Group Accessions	Modifications	ΔCn	IonScore	Exp Value	Charge	MH+ [Da]	ΔM [ppm]	RT [min]	# Missed Cleavages
	High	ELNNTTLYASR	1	1	1	AT3G45140.1		0	37.51	0.00579273	2	1281.64	0.831337	28.2894	0
AT1G01560.1	MAP kinase 11	37.37	2.91	22	1	1	1	275	31.5763	7.28369
	A3	Sequence	# PSMs	# Proteins	# Protein Groups	Protein Group Accessions	Modifications	ΔCn	IonScore	Exp Value	Charge	MH+ [Da]	ΔM [ppm]	RT [min]	# Missed Cleavages
	High	IGDFGLAR	1	22	1	AT1G01560.1		0	37.37	0.00659633	2	848.465	2.63768	31.3921	0
AT1G23310.2	glutamate:glyoxylate aminotransferase	36.0127	6.12	3	3	3	3	441	48.5189	8.30908
	A3	Sequence	# PSMs	# Proteins	# Protein Groups	Protein Group Accessions	Modifications	ΔCn	IonScore	Exp Value	Charge	MH+ [Da]	ΔM [ppm]	RT [min]	# Missed Cleavages
	Medium	GILESLR	1	3	1	AT1G23310.2		0	34.22	0.0152702	2	787.469	1.70571	31.9892	0
	High	LPTGALQAAK	1	2	1	AT1G23310.2		0	32.76	0.00572037	2	969.574	0.934155	26.2246	0
	Medium	LmTDGFNScK	1	2	1	AT1G23310.2	M2(Oxidation); C9(Carbamidomethyl)	0	24.44	0.0156491	2	1188.5	1.2819	24.8264	0
AT3G25860.1	2-oxoacid dehydrogenases acyltransferase family protein	35.73	3.33	1	1	1	1	480	50.0491	8.36768
	A3	Sequence	# PSMs	# Proteins	# Protein Groups	Protein Group Accessions	Modifications	ΔCn	IonScore	Exp Value	Charge	MH+ [Da]	ΔM [ppm]	RT [min]	# Missed Cleavages
	Medium	ITASDVETAAGIAPSK	1	1	1	AT3G25860.1		0	35.73	0.0098233	2	1530.8	-0.710049	34.2693	0
AT1G61050.1	alpha 1,4-glycosyltransferase family protein	34.49	2.3	1	1	1	1	435	49.9338	10.0669
	A3	Sequence	# PSMs	# Proteins	# Protein Groups	Protein Group Accessions	Modifications	ΔCn	IonScore	Exp Value	Charge	MH+ [Da]	ΔM [ppm]	RT [min]	# Missed Cleavages
	Medium	QNVSSTRIEK	1	1	1	AT1G61050.1		0	34.49	0.0156833	2	1161.63	6.27816	31.8751	1
AT3G62030.3	rotamase CYP 4	34.22	4.63	3	1	1	1	259	28.0611	8.74854
	A3	Sequence	# PSMs	# Proteins	# Protein Groups	Protein Group Accessions	Modifications	ΔCn	IonScore	Exp Value	Charge	MH+ [Da]	ΔM [ppm]	RT [min]	# Missed Cleavages
	Medium	IVmGLFGEVVPK	1	3	1	AT3G62030.3	M3(Oxidation)	0	34.22	0.00959352	2	1304.73	1.09419	37.7294	0
AT1G68010.1	hydroxypyruvate reductase	34.09	2.33	2	1	1	1	386	42.2209	7.15186
	A3	Sequence	# PSMs	# Proteins	# Protein Groups	Protein Group Accessions	Modifications	ΔCn	IonScore	Exp Value	Charge	MH+ [Da]	ΔM [ppm]	RT [min]	# Missed Cleavages
	High	ALGLPVSKL	1	2	1	AT1G68010.1		0	34.09	0.00239814	2	897.576	-0.749643	35.1446	1
AT2G41840.1	Ribosomal protein S5 family protein	34.08	5.26	1	1	1	1	285	30.8593	10.2866
	A3	Sequence	# PSMs	# Proteins	# Protein Groups	Protein Group Accessions	Modifications	ΔCn	IonScore	Exp Value	Charge	MH+ [Da]	ΔM [ppm]	RT [min]	# Missed Cleavages
	Medium	ALSTSKPDPVVEDQA	1	1	1	AT2G41840.1		0	34.08	0.0123115	2	1556.78	-2.1173	27.3895	0
AT1G31330.1	photosystem I subunit F	34.07	4.98	1	1	1	1	221	24.1578	9.53955
	A3	Sequence	# PSMs	# Proteins	# Protein Groups	Protein Group Accessions	Modifications	ΔCn	IonScore	Exp Value	Charge	MH+ [Da]	ΔM [ppm]	RT [min]	# Missed Cleavages
	Medium	EIIIDVPLASR	1	1	1	AT1G31330.1		0	34.07	0.0077369	2	1225.72	0.103009	38.0615	0
AT1G48120.1	hydrolases;protein serine/threonine phosphatases	33.97	0.75	1	1	1	1	1340	149.36	5.18604
	A3	Sequence	# PSMs	# Proteins	# Protein Groups	Protein Group Accessions	Modifications	ΔCn	IonScore	Exp Value	Charge	MH+ [Da]	ΔM [ppm]	RT [min]	# Missed Cleavages
	Medium	ASLSHKENPR	1	1	1	AT1G48120.1		0	33.97	0.0119258	2	1138.59	-1.74193	19.7167	1
AT3G52930.1	Aldolase superfamily protein	33.86	2.51	1	1	1	1	358	38.5159	6.45557
	A3	Sequence	# PSMs	# Proteins	# Protein Groups	Protein Group Accessions	Modifications	ΔCn	IonScore	Exp Value	Charge	MH+ [Da]	ΔM [ppm]	RT [min]	# Missed Cleavages
	Medium	AAQEALYVR	1	1	1	AT3G52930.1		0	33.86	0.0143491	2	1020.55	-0.79952	26.8735	0
AT1G65960.1	glutamate decarboxylase 2	33.82	1.92	2	1	1	1	365	41.7256	6.46826
	A3	Sequence	# PSMs	# Proteins	# Protein Groups	Protein Group Accessions	Modifications	ΔCn	IonScore	Exp Value	Charge	MH+ [Da]	ΔM [ppm]	RT [min]	# Missed Cleavages
	Medium	LNDLLVK	1	2	1	AT1G65960.1		0	33.82	0.00941946	2	814.504	0.401929	29.7276	0
AT2G20890.1	photosystem II reaction center PSB29 protein	33.81	4.33	1	1	1	1	300	33.7745	9.12939
	A3	Sequence	# PSMs	# Proteins	# Protein Groups	Protein Group Accessions	Modifications	ΔCn	IonScore	Exp Value	Charge	MH+ [Da]	ΔM [ppm]	RT [min]	# Missed Cleavages
	Medium	SQTSASLVDFSSK	1	1	1	AT2G20890.1		0	33.81	0.00996106	2	1356.66	-0.157203	30.9835	0
AT1G74470.1	Pyridine nucleotide-disulphide oxidoreductase family protein	33.7	3.64	1	1	1	1	467	51.8047	8.90967
	A3	Sequence	# PSMs	# Proteins	# Protein Groups	Protein Group Accessions	Modifications	ΔCn	IonScore	Exp Value	Charge	MH+ [Da]	ΔM [ppm]	RT [min]	# Missed Cleavages
	Medium	KTmEVDAVIGADGANSR	1	1	1	AT1G74470.1	M3(Oxidation)	0	33.7	0.0139065	3	1749.85	3.88703	25.6662	1
AT4G22890.4	PGR5-LIKE A	33.49	3.12	3	1	1	1	321	35.4449	5.2876
	A3	Sequence	# PSMs	# Proteins	# Protein Groups	Protein Group Accessions	Modifications	ΔCn	IonScore	Exp Value	Charge	MH+ [Da]	ΔM [ppm]	RT [min]	# Missed Cleavages
	Medium	LITLPEGSQA	1	3	1	AT4G22890.4		0	33.49	0.0116405	2	1028.56	0.0020982	35.0425	0
AT1G72610.1	germin-like protein 1	33.32	2.88	1	1	1	1	208	21.5455	9.20264
	A3	Sequence	# PSMs	# Proteins	# Protein Groups	Protein Group Accessions	Modifications	ΔCn	IonScore	Exp Value	Charge	MH+ [Da]	ΔM [ppm]	RT [min]	# Missed Cleavages
	Medium	LDLAPK	1	1	1	AT1G72610.1		0	33.32	0.00824087	2	656.397	-0.616751	25.3164	0
AT2G05580.1	Glycine-rich protein family	33.01	10.93	1	1	1	1	302	25.9921	9.90576
	A3	Sequence	# PSMs	# Proteins	# Protein Groups	Protein Group Accessions	Modifications	ΔCn	IonScore	Exp Value	Charge	MH+ [Da]	ΔM [ppm]	RT [min]	# Missed Cleavages
	High	GGGGGGQGGHK	1	1	1	AT2G05580.1		0	33.01	0.00412528	2	868.407	5.79193	29.9152	0
AT4G12800.1	photosystem I subunit l	32.72	3.65	1	1	1	1	219	23.0371	9.84717
	A3	Sequence	# PSMs	# Proteins	# Protein Groups	Protein Group Accessions	Modifications	ΔCn	IonScore	Exp Value	Charge	MH+ [Da]	ΔM [ppm]	RT [min]	# Missed Cleavages
	High	TAVNPLLR	1	1	1	AT4G12800.1		0	32.72	0.00531892	2	883.536	-0.0962376	29.3922	0
AT4G02160.1	unknown protein; BEST Arabidopsis thaliana protein match is: unknown protein (TAIR:AT5G61710.1); Has 35 Blast hits to 35 proteins in 9 species: Archae - 0; Bacteria - 0; Metazoa - 0; Fungi - 0; Plants - 35; Viruses - 0; Other Eukaryotes - 0 (source: NCBI BLink).	32.71	8.2	1	1	1	1	183	20.7289	5.021
	A3	Sequence	# PSMs	# Proteins	# Protein Groups	Protein Group Accessions	Modifications	ΔCn	IonScore	Exp Value	Charge	MH+ [Da]	ΔM [ppm]	RT [min]	# Missed Cleavages
	Medium	MEIQNQINGGQEEIK	1	1	1	AT4G02160.1		0	32.71	0.0162882	2	1730.84	1.38445	31.187	0
AT1G28420.1	homeobox-1	32.65	0.7	1	1	1	1	1705	191.872	5.47803
	A3	Sequence	# PSMs	# Proteins	# Protein Groups	Protein Group Accessions	Modifications	ΔCn	IonScore	Exp Value	Charge	MH+ [Da]	ΔM [ppm]	RT [min]	# Missed Cleavages
	Medium	DkkDGQSNKPVK	1	1	1	AT1G28420.1	K2(Acetyl); K3(Acetyl)	0	32.65	0.0159716	2	1427.74	-7.95305	31.3096	2
AT2G21290.1	unknown protein; FUNCTIONS IN: molecular_function unknown; INVOLVED IN: biological_process unknown; LOCATED IN: mitochondrion; EXPRESSED IN: 22 plant structures; EXPRESSED DURING: 13 growth stages; Has 63 Blast hits to 63 proteins in 12 species: Archae - 0; Bacteria - 0; Metazoa - 0; Fungi - 0; Plants - 63; Viruses - 0; Other Eukaryotes - 0 (source: NCBI BLink).	31.98	9.18	1	1	1	1	98	10.9496	10.3745
	A3	Sequence	# PSMs	# Proteins	# Protein Groups	Protein Group Accessions	Modifications	ΔCn	IonScore	Exp Value	Charge	MH+ [Da]	ΔM [ppm]	RT [min]	# Missed Cleavages
	Medium	FkGSYGNSR	1	1	1	AT2G21290.1	K2(Acetyl)	0	31.98	0.00906434	2	1057.5	-9.94163	37.166	1
AT3G16640.1	translationally controlled tumor protein	31.42	5.36	1	1	1	1	168	18.8985	4.64014
	A3	Sequence	# PSMs	# Proteins	# Protein Groups	Protein Group Accessions	Modifications	ΔCn	IonScore	Exp Value	Charge	MH+ [Da]	ΔM [ppm]	RT [min]	# Missed Cleavages
	Medium	VVDIVDTFR	1	1	1	AT3G16640.1		0	31.42	0.0181359	2	1063.58	0.117941	36.7837	0
AT1G29670.1	GDSL-like Lipase/Acylhydrolase superfamily protein	31.01	3.03	1	1	1	1	363	39.8467	8.54346
	A3	Sequence	# PSMs	# Proteins	# Protein Groups	Protein Group Accessions	Modifications	ΔCn	IonScore	Exp Value	Charge	MH+ [Da]	ΔM [ppm]	RT [min]	# Missed Cleavages
	Medium	VTNAGccGIGR	1	1	1	AT1G29670.1	C6(Carbamidomethyl); C7(Carbamidomethyl)	0	31.01	0.0105799	2	1164.53	0.986904	21.3953	0
AT1G15690.2	Inorganic H pyrophosphatase family protein	30.79	1.25	2	1	1	1	642	67.6628	5.17334
	A3	Sequence	# PSMs	# Proteins	# Protein Groups	Protein Group Accessions	Modifications	ΔCn	IonScore	Exp Value	Charge	MH+ [Da]	ΔM [ppm]	RT [min]	# Missed Cleavages
	Medium	VGGGIYTK	1	2	1	AT1G15690.2		0	30.79	0.0106294	2	794.44	-1.29333	21.6702	0
AT2G24200.3	Cytosol aminopeptidase family protein	30.6	2.48	3	1	1	1	484	50.5609	6.04932
	A3	Sequence	# PSMs	# Proteins	# Protein Groups	Protein Group Accessions	Modifications	ΔCn	IonScore	Exp Value	Charge	MH+ [Da]	ΔM [ppm]	RT [min]	# Missed Cleavages
	Medium	TIEVNNTDAEGR	1	3	1	AT2G24200.3		0	30.6	0.0182031	2	1318.62	1.14834	23.2435	0
AT5G56690.1	FBD, F-box and Leucine Rich Repeat domains containing protein	29.04	2.24	1	1	1	1	402	46.5842	7.60596
	A3	Sequence	# PSMs	# Proteins	# Protein Groups	Protein Group Accessions	Modifications	ΔCn	IonScore	Exp Value	Charge	MH+ [Da]	ΔM [ppm]	RT [min]	# Missed Cleavages
	Medium	LLNDSPkLR	1	1	1	AT5G56690.1	K7(Acetyl)	0	29.04	0.0253219	2	1097.62	-9.44499	30.25	1
AT3G57730.1	Protein kinase superfamily protein	25.18	1.41	2	1	1	1	355	40.8282	8.41162
	A3	Sequence	# PSMs	# Proteins	# Protein Groups	Protein Group Accessions	Modifications	ΔCn	IonScore	Exp Value	Charge	MH+ [Da]	ΔM [ppm]	RT [min]	# Missed Cleavages
	Medium	IIIYR	1	2	1	AT3G57730.1		0	25.18	0.0083432	2	677.434	-0.173492	29.4921	0
AT2G05520.5	glycine-rich protein 3	23.14	10.81	6	1	1	1	111	11.1862	8.48486
	A3	Sequence	# PSMs	# Proteins	# Protein Groups	Protein Group Accessions	Modifications	ΔCn	IonScore	Exp Value	Charge	MH+ [Da]	ΔM [ppm]	RT [min]	# Missed Cleavages
	High	qGGGGSGGSYcR	1	6	1	AT2G05520.5	N-Term(Gln->pyro-Glu); C11(Carbamidomethyl)	0	23.14	0.00703668	2	1125.44	1.47002	21.8064	0
AT3G26510.3	Octicosapeptide/Phox/Bem1p family protein	22.97	3.06	1	1	1	1	196	21.0006	9.29053
	A3	Sequence	# PSMs	# Proteins	# Protein Groups	Protein Group Accessions	Modifications	ΔCn	IonScore	Exp Value	Charge	MH+ [Da]	ΔM [ppm]	RT [min]	# Missed Cleavages
	Medium	VLAVPR	1	1	1	AT3G26510.3		0	22.97	0.0189248	2	654.43	-0.0400368	21.5948	0
AT4G03180.1	CONTAINS InterPro DOMAIN/s: rRNA processing (InterPro:IPR013730); Has 898 Blast hits to 687 proteins in 142 species: Archae - 2; Bacteria - 28; Metazoa - 200; Fungi - 99; Plants - 63; Viruses - 0; Other Eukaryotes - 506 (source: NCBI BLink).	21.52	5.41	1	1	1	1	185	21.6793	9.94971
	A3	Sequence	# PSMs	# Proteins	# Protein Groups	Protein Group Accessions	Modifications	ΔCn	IonScore	Exp Value	Charge	MH+ [Da]	ΔM [ppm]	RT [min]	# Missed Cleavages
	Medium	VGDDDDDDKR	1	1	1	AT4G03180.1		0	21.52	0.0112751	2	1149.46	-1.50382	19.4061	1
AT4G24280.1	chloroplast heat shock protein 70-1	0	1.11	2	1	1	1	718	76.4614	5.19873
	A3	Sequence	# PSMs	# Proteins	# Protein Groups	Protein Group Accessions	Modifications	ΔCn	IonScore	Exp Value	Charge	MH+ [Da]	ΔM [ppm]	RT [min]	# Missed Cleavages
	Medium	IAGLEVLR	1	2	1	AT4G24280.1		0	29.91	0.0211334	2	870.541	-0.0968217	33.3275	0
AT1G62750.1	Translation elongation factor EFG/EF2 protein	0	0.89	1	1	1	1	783	86.0032	5.60498
	A3	Sequence	# PSMs	# Proteins	# Protein Groups	Protein Group Accessions	Modifications	ΔCn	IonScore	Exp Value	Charge	MH+ [Da]	ΔM [ppm]	RT [min]	# Missed Cleavages
	Medium	LGANFFR	1	1	1	AT1G62750.1		0	27.1	0.0240806	2	824.443	1.85264	32.3003	0

## Sheet: 14#
Accession	Description	Score	Coverage	# Proteins	# Unique Peptides	# Peptides	# PSMs	# AAs	MW [kDa]	calc. pI
ATCG00480.1	ATP synthase subunit beta	123.392	10.84	1	5	5	5	498	53.9001	5.50342
	A3	Sequence	# PSMs	# Proteins	# Protein Groups	Protein Group Accessions	Modifications	ΔCn	IonScore	Exp Value	Charge	MH+ [Da]	ΔM [ppm]	RT [min]	# Missed Cleavages
	High	rTNPTTSNPEVSIR	1	1	1	ATCG00480.1	N-Term(Acetyl)	0	60.94	2.56513e-05	2	1613.83	1.00194	27.5023	1
	High	ESGVINEQNLAESK	1	1	1	ATCG00480.1		0	57.43	5.87332e-05	2	1517.74	-0.128577	28.3599	0
	High	VALVYGQmNEPPGAR	1	1	1	ATCG00480.1	M8(Oxidation)	0	55.41	0.000107327	2	1617.8	-0.886154	29.1662	0
	Medium	TNPTTSNPEVSIR	1	1	1	ATCG00480.1		0	38.99	0.00406939	2	1415.71	0.618208	26.2766	0
	Medium	AVAmSATEGLK	1	1	1	ATCG00480.1	M4(Oxidation)	0	38.48	0.00474675	2	1093.56	-0.355519	22.3378	0
ATCG00490.1	ribulose-bisphosphate carboxylases	105.897	13.78	3	6	6	8	479	52.9216	6.29053
	A3	Sequence	# PSMs	# Proteins	# Protein Groups	Protein Group Accessions	Modifications	ΔCn	IonScore	Exp Value	Charge	MH+ [Da]	ΔM [ppm]	RT [min]	# Missed Cleavages
	High	VALEAcVQAR	2	1	1	ATCG00490.1	C6(Carbamidomethyl)	0	50.52	0.00035708	2	1116.58	0.537768	27.6358	0
	High	DLAVEGNEIIR	1	1	1	ATCG00490.1		0	49.07	0.000410042	2	1228.65	-0.211288	34.071	0
	High	DTDILAAFR	1	1	1	ATCG00490.1		0	47.13	0.000737777	2	1021.53	1.21194	41.0152	0
	High	DDENVNSQPFmR	2	3	1	ATCG00490.1	M11(Oxidation)	0	45.16	0.000170682	2	1467.62	1.1049	27.6949	0
	High	TFQGPPHGIQVER	1	1	1	ATCG00490.1		0	42.69	0.00201044	2	1465.76	0.572717	27.4056	0
	Medium	LTYYTPEYETK	1	1	1	ATCG00490.1		0	38.18	0.0036037	2	1407.67	-0.142905	30.4784	0
AT1G42970.1	glyceraldehyde-3-phosphate dehydrogenase B subunit	101.372	7.83	4	1	3	3	447	47.6296	6.80029
	A3	Sequence	# PSMs	# Proteins	# Protein Groups	Protein Group Accessions	Modifications	ΔCn	IonScore	Exp Value	Charge	MH+ [Da]	ΔM [ppm]	RT [min]	# Missed Cleavages
	High	IVDNETISVDGK	1	1	1	AT1G42970.1		0	79.85	4.25961e-07	2	1289.66	-0.116757	28.2922	0
	High	AAALNIVPTSTGAAK	1	5	2	AT3G26650.1;AT1G42970.1		0	54.61	9.40955e-05	2	1384.78	-0.399369	30.2824	0
	Medium	VAINGFGR	1	4	2	AT3G26650.1;AT1G42970.1		0	38.08	0.0053603	2	833.463	0.238756	28.9665	0
ATCG00280.1	photosystem II reaction center protein C	86.6723	6.34	1	2	2	2	473	51.8347	7.1958
	A3	Sequence	# PSMs	# Proteins	# Protein Groups	Protein Group Accessions	Modifications	ΔCn	IonScore	Exp Value	Charge	MH+ [Da]	ΔM [ppm]	RT [min]	# Missed Cleavages
	High	LGANVGSAQGPTGLGK	1	1	1	ATCG00280.1		0	58.08	4.01439e-05	2	1426.76	-0.606698	27.8334	0
	High	SPTGEVIFGGETmR	1	1	1	ATCG00280.1	M13(Oxidation)	0	57.18	4.27836e-05	2	1496.71	0.0463844	30.9275	0
AT2G39730.3	rubisco activase	77.5981	9.07	3	3	3	3	441	48.4694	7.69385
	A3	Sequence	# PSMs	# Proteins	# Protein Groups	Protein Group Accessions	Modifications	ΔCn	IonScore	Exp Value	Charge	MH+ [Da]	ΔM [ppm]	RT [min]	# Missed Cleavages
	High	GLAYDTSDDQQDITR	1	3	1	AT2G39730.3		0	69.09	1.65236e-06	2	1697.76	-0.264727	29.3486	0
	High	SFQcELVmAK	1	3	1	AT2G39730.3	C4(Carbamidomethyl); M8(Oxidation)	0	39.09	0.00196064	2	1228.57	0.890702	30.0378	0
	High	EGPPVFEQPEmTYEK	1	3	1	AT2G39730.3	M11(Oxidation)	0	38.87	0.00187442	2	1796.81	2.12324	30.9678	0
ATCG00120.1	ATP synthase subunit alpha	76.8546	6.51	1	3	3	3	507	55.294	5.24951
	A3	Sequence	# PSMs	# Proteins	# Protein Groups	Protein Group Accessions	Modifications	ΔCn	IonScore	Exp Value	Charge	MH+ [Da]	ΔM [ppm]	RT [min]	# Missed Cleavages
	High	VINALANPIDGR	1	1	1	ATCG00120.1		0	56.98	3.78845e-05	2	1252.7	0.464847	31.4921	0
	High	ADEISNIIR	1	1	1	ATCG00120.1		0	48.26	0.000500833	2	1030.55	0.573503	31.3841	0
	High	LIESPAPGIISR	1	1	1	ATCG00120.1		0	37.64	0.00208346	2	1252.72	-1.19451	30.9795	0
ATCG00340.1	Photosystem I, PsaA/PsaB protein	66.3133	3.54	1	2	2	2	734	82.4229	7.40088
	A3	Sequence	# PSMs	# Proteins	# Protein Groups	Protein Group Accessions	Modifications	ΔCn	IonScore	Exp Value	Charge	MH+ [Da]	ΔM [ppm]	RT [min]	# Missed Cleavages
	High	DYNPEQNEDNVLAR	1	1	1	ATCG00340.1		0	60.31	1.31752e-05	2	1676.75	1.82894	30.5518	0
	Medium	FSQGLAQDPTTR	1	1	1	ATCG00340.1		0	39.85	0.0038559	2	1320.65	0.302414	26.3433	0
AT4G37930.1	serine transhydroxymethyltransferase 1	65.86	2.32	1	1	1	1	517	57.3643	8.1333
	A3	Sequence	# PSMs	# Proteins	# Protein Groups	Protein Group Accessions	Modifications	ΔCn	IonScore	Exp Value	Charge	MH+ [Da]	ΔM [ppm]	RT [min]	# Missed Cleavages
	High	AYQEQVLSNSAK	1	1	1	AT4G37930.1		0	65.86	7.65283e-06	2	1337.67	2.73166	25.227	0
AT1G47128.1	Granulin repeat cysteine protease family protein	65.5731	2.38	1	2	2	2	462	50.9334	5.41455
	A3	Sequence	# PSMs	# Proteins	# Protein Groups	Protein Group Accessions	Modifications	ΔCn	IonScore	Exp Value	Charge	MH+ [Da]	ΔM [ppm]	RT [min]	# Missed Cleavages
	High	GVDGTcDQIR	1	1	1	AT1G47128.1	C6(Carbamidomethyl)	0	57.36	2.10284e-05	2	1120.5	-0.89898	22.7812	0
	High	GVDGTcDQIRK	1	1	1	AT1G47128.1	C6(Carbamidomethyl)	0	43.1	0.0015428	2	1248.6	-0.610658	19.766	1
AT1G07930.2	GTP binding Elongation factor Tu family protein	63.84	2.96	3	1	1	1	372	41.3476	9.23193
	A3	Sequence	# PSMs	# Proteins	# Protein Groups	Protein Group Accessions	Modifications	ΔCn	IonScore	Exp Value	Charge	MH+ [Da]	ΔM [ppm]	RT [min]	# Missed Cleavages
	High	IGGIGTVPVGR	1	3	1	AT1G07930.2		0	63.84	4.13048e-06	2	1025.61	1.55293	29.6641	0
AT3G26650.1	glyceraldehyde 3-phosphate dehydrogenase A subunit	61.7003	7.83	4	1	3	3	396	42.463	7.75244
	A3	Sequence	# PSMs	# Proteins	# Protein Groups	Protein Group Accessions	Modifications	ΔCn	IonScore	Exp Value	Charge	MH+ [Da]	ΔM [ppm]	RT [min]	# Missed Cleavages
	High	AAALNIVPTSTGAAK	1	5	2	AT3G26650.1;AT1G42970.1		0	54.61	9.40955e-05	2	1384.78	-0.399369	30.2824	0
	High	IIQVVSNR	1	1	1	AT3G26650.1		0	41.32	0.00156805	2	928.558	0.723452	24.9287	0
	Medium	VAINGFGR	1	4	2	AT3G26650.1;AT1G42970.1		0	38.08	0.0053603	2	833.463	0.238756	28.9665	0
AT3G18780.1	actin 2	60.45	2.7	9	1	1	1	371	41.2058	5.69385
	A3	Sequence	# PSMs	# Proteins	# Protein Groups	Protein Group Accessions	Modifications	ΔCn	IonScore	Exp Value	Charge	MH+ [Da]	ΔM [ppm]	RT [min]	# Missed Cleavages
	High	AGFAGDDAPR	1	9	1	AT3G18780.1		0	60.45	1.28474e-05	2	976.448	-0.813086	23.5769	0
ATCG00020.1	photosystem II reaction center protein A	59.96	3.68	1	1	1	1	353	38.9114	5.24951
	A3	Sequence	# PSMs	# Proteins	# Protein Groups	Protein Group Accessions	Modifications	ΔCn	IonScore	Exp Value	Charge	MH+ [Da]	ΔM [ppm]	RT [min]	# Missed Cleavages
	High	ETTENESANEGYR	1	1	1	ATCG00020.1		0	59.96	3.381e-06	2	1499.62	-1.03286	20.866	0
ATCG00270.1	photosystem II reaction center protein D	54.5121	6.52	1	2	2	2	353	39.5219	5.74463
	A3	Sequence	# PSMs	# Proteins	# Protein Groups	Protein Group Accessions	Modifications	ΔCn	IonScore	Exp Value	Charge	MH+ [Da]	ΔM [ppm]	RT [min]	# Missed Cleavages
	High	AAEDPEFETFYTK	1	1	1	ATCG00270.1		0	45.4	0.000281193	2	1547.69	-1.4858	35.3612	0
	High	AYDFVSQEIR	1	1	1	ATCG00270.1		0	40.65	0.00194585	2	1227.6	2.12092	33.774	0
AT2G21330.2	fructose-bisphosphate aldolase 1	51.9523	7.4	3	1	2	2	311	33.3022	6.80029
	A3	Sequence	# PSMs	# Proteins	# Protein Groups	Protein Group Accessions	Modifications	ΔCn	IonScore	Exp Value	Charge	MH+ [Da]	ΔM [ppm]	RT [min]	# Missed Cleavages
	High	LASIGLENTEANR	1	3	1	AT2G21330.2		0	48.23	0.000620046	2	1387.72	-0.229546	29.7476	0
	Medium	TAAYYQQGAR	1	5	2	AT2G21330.2;AT4G38970.2		0	35.31	0.00516746	2	1128.54	-0.766744	21.9855	0
AT1G78900.1	vacuolar ATP synthase subunit A	51.51	2.41	1	1	1	1	623	68.7688	5.23682
	A3	Sequence	# PSMs	# Proteins	# Protein Groups	Protein Group Accessions	Modifications	ΔCn	IonScore	Exp Value	Charge	MH+ [Da]	ΔM [ppm]	RT [min]	# Missed Cleavages
	High	TTLVANTSNmPVAAR	1	1	1	AT1G78900.1	M10(Oxidation)	0	51.51	0.000281468	2	1561.8	-0.941591	25.2695	0
ATCG00720.1	photosynthetic electron transfer B	51.12	5.58	1	1	1	1	215	24.1366	8.76318
	A3	Sequence	# PSMs	# Proteins	# Protein Groups	Protein Group Accessions	Modifications	ΔCn	IonScore	Exp Value	Charge	MH+ [Da]	ΔM [ppm]	RT [min]	# Missed Cleavages
	High	GSASVGQSTLTR	1	1	1	ATCG00720.1		0	51.12	0.000325299	2	1163.6	1.63273	22.5431	0
AT4G38970.2	fructose-bisphosphate aldolase 2	50.654	9.71	2	2	3	3	381	41.3185	8.93896
	A3	Sequence	# PSMs	# Proteins	# Protein Groups	Protein Group Accessions	Modifications	ΔCn	IonScore	Exp Value	Charge	MH+ [Da]	ΔM [ppm]	RT [min]	# Missed Cleavages
	High	GILAmDESNATcGK	1	2	1	AT4G38970.2	M5(Oxidation); C12(Carbamidomethyl)	0	43.84	0.000491527	2	1482.66	1.25479	26.6225	0
	Medium	LDSIGLENTEANR	1	2	1	AT4G38970.2		0	38.19	0.00466493	2	1431.71	-0.366361	30.045	0
	Medium	TAAYYQQGAR	1	5	2	AT2G21330.2;AT4G38970.2		0	35.31	0.00516746	2	1128.54	-0.766744	21.9855	0
AT1G75750.2	GAST1 protein homolog 1	50.38	10.31	2	1	1	1	97	10.6383	9.11475
	A3	Sequence	# PSMs	# Proteins	# Protein Groups	Protein Group Accessions	Modifications	ΔCn	IonScore	Exp Value	Charge	MH+ [Da]	ΔM [ppm]	RT [min]	# Missed Cleavages
	High	IDcGSAcVAR	1	2	1	AT1G75750.2	C3(Carbamidomethyl); C7(Carbamidomethyl)	0	50.38	0.000104449	2	1108.49	0.242851	22.0288	0
AT1G15820.1	light harvesting complex photosystem II subunit 6	49.96	6.98	1	1	1	1	258	27.5051	7.40088
	A3	Sequence	# PSMs	# Proteins	# Protein Groups	Protein Group Accessions	Modifications	ΔCn	IonScore	Exp Value	Charge	MH+ [Da]	ΔM [ppm]	RT [min]	# Missed Cleavages
	High	TAENFANYTGDQGYPGGR	1	1	1	AT1G15820.1		0	49.96	7.61986e-05	2	1917.84	2.59293	30.7036	0
AT4G33010.2	glycine decarboxylase P-protein 1	48.1	1.13	2	1	1	1	976	106.156	6.99072
	A3	Sequence	# PSMs	# Proteins	# Protein Groups	Protein Group Accessions	Modifications	ΔCn	IonScore	Exp Value	Charge	MH+ [Da]	ΔM [ppm]	RT [min]	# Missed Cleavages
	High	GNADVQNNVLK	1	2	1	AT4G33010.2		0	48.1	0.000378686	2	1171.61	-0.951644	24.2583	0
AT4G18360.2	Aldolase-type TIM barrel family protein	46.76	3.18	9	1	1	1	314	34.3821	8.03076
	A3	Sequence	# PSMs	# Proteins	# Protein Groups	Protein Group Accessions	Modifications	ΔCn	IonScore	Exp Value	Charge	MH+ [Da]	ΔM [ppm]	RT [min]	# Missed Cleavages
	High	AIALTVDTPR	1	9	1	AT4G18360.2		0	46.76	0.000697956	2	1056.6	-0.863015	30.4463	0
AT2G21660.2	cold, circadian rhythm, and rna binding 2	44.99	6.29	2	1	1	1	159	15.5391	5.60498
	A3	Sequence	# PSMs	# Proteins	# Protein Groups	Protein Group Accessions	Modifications	ΔCn	IonScore	Exp Value	Charge	MH+ [Da]	ΔM [ppm]	RT [min]	# Missed Cleavages
	High	SITVNEAQSR	1	2	1	AT2G21660.2		0	44.99	0.00132646	2	1104.56	-0.370153	22.2248	0
AT2G38540.1	lipid transfer protein 1	43.92	8.47	1	1	1	1	118	11.747	8.95361
	A3	Sequence	# PSMs	# Proteins	# Protein Groups	Protein Group Accessions	Modifications	ΔCn	IonScore	Exp Value	Charge	MH+ [Da]	ΔM [ppm]	RT [min]	# Missed Cleavages
	High	ALGSGLNAGR	1	1	1	AT2G38540.1		0	43.92	0.000989441	2	915.502	1.00842	23.8788	0
AT5G04140.1	glutamate synthase 1	43.38	0.74	2	1	1	1	1622	176.64	6.31592
	A3	Sequence	# PSMs	# Proteins	# Protein Groups	Protein Group Accessions	Modifications	ΔCn	IonScore	Exp Value	Charge	MH+ [Da]	ΔM [ppm]	RT [min]	# Missed Cleavages
	High	SSTVmENEEILR	1	2	1	AT5G04140.1	M5(Oxidation)	0	43.38	0.00118932	2	1423.68	1.2729	28.4955	0
ATCG00540.1	photosynthetic electron transfer A	42.4	5	1	1	1	1	320	35.3348	8.29443
	A3	Sequence	# PSMs	# Proteins	# Protein Groups	Protein Group Accessions	Modifications	ΔCn	IonScore	Exp Value	Charge	MH+ [Da]	ΔM [ppm]	RT [min]	# Missed Cleavages
	High	SNNTVYNATAGGIISK	1	1	1	ATCG00540.1		0	42.4	0.00220393	2	1609.82	0.353962	30.3703	0
AT5G26000.2	thioglucoside glucohydrolase 1	41.57	2.41	4	1	1	1	456	51.4482	5.88428
	A3	Sequence	# PSMs	# Proteins	# Protein Groups	Protein Group Accessions	Modifications	ΔCn	IonScore	Exp Value	Charge	MH+ [Da]	ΔM [ppm]	RT [min]	# Missed Cleavages
	High	GYALGTDAPGR	1	4	1	AT5G26000.2		0	41.57	0.00240336	2	1077.53	-0.231278	27.0611	0
AT3G48870.2	Clp ATPase	41.5	1.41	3	1	1	1	921	102.179	6.21436
	A3	Sequence	# PSMs	# Proteins	# Protein Groups	Protein Group Accessions	Modifications	ΔCn	IonScore	Exp Value	Charge	MH+ [Da]	ΔM [ppm]	RT [min]	# Missed Cleavages
	High	IASGDVPETIEGK	1	3	1	AT3G48870.2		0	41.5	0.0022902	2	1315.67	0.601202	28.8166	0
AT5G09590.1	mitochondrial HSO70 2	41.42	1.32	1	1	1	1	682	72.9457	5.78271
	A3	Sequence	# PSMs	# Proteins	# Protein Groups	Protein Group Accessions	Modifications	ΔCn	IonScore	Exp Value	Charge	MH+ [Da]	ΔM [ppm]	RT [min]	# Missed Cleavages
	High	VIENAEGAR	1	1	1	AT5G09590.1		0	41.42	0.00171624	2	958.494	-1.66027	19.5153	0
AT1G34070.1	CONTAINS InterPro DOMAIN/s: Retrotransposon gag protein (InterPro:IPR005162); BEST Arabidopsis thaliana protein match is: unknown protein (TAIR:AT5G48050.1); Has 648 Blast hits to 647 proteins in 29 species: Archae - 0; Bacteria - 0; Metazoa - 16; Fungi - 25; Plants - 607; Viruses - 0; Other Eukaryotes - 0 (source: NCBI BLink).	40.41	1.95	1	1	1	1	308	35.2666	9.45166
	A3	Sequence	# PSMs	# Proteins	# Protein Groups	Protein Group Accessions	Modifications	ΔCn	IonScore	Exp Value	Charge	MH+ [Da]	ΔM [ppm]	RT [min]	# Missed Cleavages
	Medium	LDSELR	1	1	1	AT1G34070.1		0	40.41	0.00456776	2	732.389	0.635482	22.2868	0
ATCG00350.1	Photosystem I, PsaA/PsaB protein	38.3	0.93	1	1	1	1	750	83.1776	7.10791
	A3	Sequence	# PSMs	# Proteins	# Protein Groups	Protein Group Accessions	Modifications	ΔCn	IonScore	Exp Value	Charge	MH+ [Da]	ΔM [ppm]	RT [min]	# Missed Cleavages
	Medium	YNDLLDR	1	1	1	ATCG00350.1		0	38.3	0.00407494	2	908.448	0.740026	29.1931	0
AT4G10340.1	light harvesting complex of photosystem II 5	37.44	3.21	1	1	1	1	280	30.1377	6.3667
	A3	Sequence	# PSMs	# Proteins	# Protein Groups	Protein Group Accessions	Modifications	ΔCn	IonScore	Exp Value	Charge	MH+ [Da]	ΔM [ppm]	RT [min]	# Missed Cleavages
	Medium	DPEQGALLK	1	1	1	AT4G10340.1		0	37.44	0.00393058	2	970.523	2.69602	27.5859	0
AT4G00430.2	plasma membrane intrinsic protein 1;4	34.47	4.11	7	1	1	1	219	23.3129	8.32373
	A3	Sequence	# PSMs	# Proteins	# Protein Groups	Protein Group Accessions	Modifications	ΔCn	IonScore	Exp Value	Charge	MH+ [Da]	ΔM [ppm]	RT [min]	# Missed Cleavages
	Medium	mEGKEEDVR	1	7	1	AT4G00430.2	N-Term(Acetyl); M1(Oxidation)	0	34.47	0.00391214	2	1150.5	-1.58031	19.843	1

## Sheet: 18# 
Accession	Description	Score	Coverage	# Proteins	# Unique Peptides	# Peptides	# PSMs	# AAs	MW [kDa]	calc. pI
ATCG00490.1	ribulose-bisphosphate carboxylases	79.0767	8.35	3	3	3	3	479	52.9216	6.29053
ATCG00280.1	photosystem II reaction center protein C	77.6	3.38	1	1	1	1	473	51.8347	7.1958
AT1G47128.1	Granulin repeat cysteine protease family protein	71.2241	7.14	1	4	4	4	462	50.9334	5.41455
ATCG00020.1	photosystem II reaction center protein A	68.69	3.68	1	1	1	1	353	38.9114	5.24951
AT2G39730.3	rubisco activase	68.15	3.4	3	1	1	1	441	48.4694	7.69385
AT1G15820.1	light harvesting complex photosystem II subunit 6	64.43	6.98	1	1	1	1	258	27.5051	7.40088
AT2G34420.1	photosystem II light harvesting complex gene B1B2	63.56	5.28	3	1	1	1	265	28.0361	5.43994
ATCG00120.1	ATP synthase subunit alpha	61.35	2.37	1	1	1	1	507	55.294	5.24951
AT5G09810.1	actin 7	58.5184	13.79	3	2	2	2	377	41.709	5.49072
ATCG00340.1	Photosystem I, PsaA/PsaB protein	57.99	1.63	1	1	1	1	734	82.4229	7.40088
AT1G07660.1	Histone superfamily protein	57.1	11.65	1	1	1	1	103	11.4024	11.4731
AT1G11860.1	Glycine cleavage T-protein family	56.1844	5.39	1	2	2	2	408	44.4168	8.36768
AT3G30730.1	unknown protein; Has 59 Blast hits to 59 proteins in 7 species: Archae - 0; Bacteria - 0; Metazoa - 0; Fungi - 0; Plants - 59; Viruses - 0; Other Eukaryotes - 0 (source: NCBI BLink).	55.29	13.43	1	1	1	1	67	7.74787	8.67529
AT1G07930.2	GTP binding Elongation factor Tu family protein	54.36	2.96	3	1	1	1	372	41.3476	9.23193
AT1G50510.1	indigoidine synthase A family protein	52.24	4.85	1	1	1	1	330	34.7782	7.53271
AT4G16500.1	Cystatin/monellin superfamily protein	50.83	13.68	1	1	1	1	117	12.5479	9.12939
ATCG00270.1	photosystem II reaction center protein D	48.66	3.68	1	1	1	1	353	39.5219	5.74463

## Sheet: 21# 
Accession	Description	Score	Coverage	# Proteins	# Unique Peptides	# Peptides	# PSMs	# AAs	MW [kDa]	calc. pI
AT2G04030.2	Chaperone protein htpG family protein	74.73	1.8	2	1	1	1	777	88.2016	5.0083
AT5G53350.1	CLP protease regulatory subunit X	70.57	2.25	2	1	1	1	579	61.9256	7.78174
AT2G25140.1	casein lytic proteinase B4	67.95	1.45	1	1	1	1	964	108.595	6.97607
ATCG00020.1	photosystem II reaction center protein A	65.3	3.68	1	1	1	1	353	38.9114	5.24951
ATCG00270.1	photosystem II reaction center protein D	59.1796	3.68	1	1	1	2	353	39.5219	5.74463
AT1G07930.2	GTP binding Elongation factor Tu family protein	55.75	2.96	3	1	1	1	372	41.3476	9.23193
AT5G09590.1	mitochondrial HSO70 2	51.15	1.32	1	1	1	1	682	72.9457	5.78271

## Sheet: 22#
Accession	Description	Score	Coverage	# Proteins	# Unique Peptides	# Peptides	# PSMs	# AAs	MW [kDa]	calc. pI
ATCG00490.1	ribulose-bisphosphate carboxylases	167.458	13.57	3	6	6	7	479	52.9216	6.29053
	A3	Sequence	# PSMs	# Proteins	# Protein Groups	Protein Group Accessions	Modifications	ΔCn	IonScore	Exp Value	Charge	MH+ [Da]	ΔM [ppm]	RT [min]	# Missed Cleavages
	High	TFQGPPHGIQVER	1	1	1	ATCG00490.1		0	64.6	1.31933e-05	2	1465.75	-0.926352	27.519	0
	High	VALEAcVQAR	1	1	1	ATCG00490.1	C6(Carbamidomethyl)	0	64.11	1.58559e-05	2	1116.58	0.319118	27.8719	0
	High	DDENVNSQPFmR	1	3	1	ATCG00490.1	M11(Oxidation)	0	55.43	1.60394e-05	2	1467.62	1.68713	27.7458	0
	Medium	DTDILAAFR	1	1	1	ATCG00490.1		0	44.21	0.00117588	2	1021.53	0.674204	40.9444	0
	Medium	LGLSAKNYGR	1	1	1	ATCG00490.1		0	42.77	0.00143737	3	1078.6	-0.598649	23.801	1
	Medium	LTYYTPEYETK	1	1	1	ATCG00490.1		0	41.33	0.0015718	2	1407.66	-2.57102	30.6308	0
	Medium	DDENVNSQPFMR	1	3	1	ATCG00490.1		0	33.44	0.00337409	2	1451.62	1.06188	30.7873	0
ATCG00480.1	ATP synthase subunit beta	119.3	5.62	1	3	3	3	498	53.9001	5.50342
	A3	Sequence	# PSMs	# Proteins	# Protein Groups	Protein Group Accessions	Modifications	ΔCn	IonScore	Exp Value	Charge	MH+ [Da]	ΔM [ppm]	RT [min]	# Missed Cleavages
	High	ESGVINEQNLAESK	1	1	1	ATCG00480.1		0	70.06	3.56047e-06	2	1517.74	0.273567	28.4154	0
	High	rTNPTTSNPEVSIR	1	1	1	ATCG00480.1	N-Term(Acetyl)	0	63.53	1.41289e-05	2	1613.83	0.699383	27.5478	1
	Medium	TNPTTSNPEVSIR	1	1	1	ATCG00480.1		0	47.19	0.000665584	2	1415.71	-0.15782	26.1886	0
AT4G05320.2	polyubiquitin 10	107.712	44.64	17	3	3	4	457	51.1745	7.60596
	A3	Sequence	# PSMs	# Proteins	# Protein Groups	Protein Group Accessions	Modifications	ΔCn	IonScore	Exp Value	Charge	MH+ [Da]	ΔM [ppm]	RT [min]	# Missed Cleavages
	High	LIFAGKQLEDGR	2	17	1	AT4G05320.2		0	70.2	3.4141e-06	2	1346.74	-0.0207315	29.8884	1
	Medium	TLADYNIQK	1	17	1	AT4G05320.2		0	49.55	0.000351608	2	1065.56	0.0107136	28.2641	0
	Medium	IQDKEGIPPDQQR	1	16	1	AT4G05320.2		0	36.85	0.00835446	2	1523.78	-0.736546	20.2912	1
AT1G42970.1	glyceraldehyde-3-phosphate dehydrogenase B subunit	92.2268	10.96	5	4	4	4	447	47.6296	6.80029
	A3	Sequence	# PSMs	# Proteins	# Protein Groups	Protein Group Accessions	Modifications	ΔCn	IonScore	Exp Value	Charge	MH+ [Da]	ΔM [ppm]	RT [min]	# Missed Cleavages
	High	IVDNETISVDGK	1	1	1	AT1G42970.1		0	61.35	3.01557e-05	2	1289.66	-0.968637	28.3276	0
	High	AAALNIVPTSTGAAK	1	5	1	AT1G42970.1		0	59.71	2.90783e-05	2	1384.78	-0.751975	30.4357	0
	Medium	VLDEEFGIVK	1	1	1	AT1G42970.1		0	40.09	0.00358004	2	1148.62	3.26604	34.9406	0
	Medium	TNPADEEcKVYD	1	1	1	AT1G42970.1	C8(Carbamidomethyl)	0	29.71	0.0039555	2	1440.59	-0.445296	25.6184	1
ATCG00280.1	photosystem II reaction center protein C	80.4751	6.34	1	2	2	2	473	51.8347	7.1958
	A3	Sequence	# PSMs	# Proteins	# Protein Groups	Protein Group Accessions	Modifications	ΔCn	IonScore	Exp Value	Charge	MH+ [Da]	ΔM [ppm]	RT [min]	# Missed Cleavages
	High	SPTGEVIFGGETmR	1	1	1	ATCG00280.1	M13(Oxidation)	0	57.43	4.33722e-05	2	1496.71	1.92225	31.0153	0
	Medium	LGANVGSAQGPTGLGK	1	1	1	ATCG00280.1		0	48.59	0.00035696	2	1426.76	-0.606698	27.8939	0
AT2G39730.3	rubisco activase	73.8103	5.67	3	2	2	2	441	48.4694	7.69385
	A3	Sequence	# PSMs	# Proteins	# Protein Groups	Protein Group Accessions	Modifications	ΔCn	IonScore	Exp Value	Charge	MH+ [Da]	ΔM [ppm]	RT [min]	# Missed Cleavages
	High	GLAYDTSDDQQDITR	1	3	1	AT2G39730.3		0	67.61	2.25395e-06	2	1697.76	-1.34324	29.4512	0
	Medium	SFQcELVmAK	1	3	1	AT2G39730.3	C4(Carbamidomethyl); M8(Oxidation)	0	36.82	0.00297397	2	1228.57	-1.89137	30.163	0
AT1G75750.2	GAST1 protein homolog 1	71.7979	11.34	2	2	2	3	97	10.6383	9.11475
	A3	Sequence	# PSMs	# Proteins	# Protein Groups	Protein Group Accessions	Modifications	ΔCn	IonScore	Exp Value	Charge	MH+ [Da]	ΔM [ppm]	RT [min]	# Missed Cleavages
	High	IDcGSAcVAR	1	2	1	AT1G75750.2	C3(Carbamidomethyl); C7(Carbamidomethyl)	0	52.59	6.27921e-05	2	1108.49	0.132728	21.8267	0
	Medium	KIDcGSAcVAR	2	2	1	AT1G75750.2	C4(Carbamidomethyl); C8(Carbamidomethyl)	0	42.27	0.00144674	3	1236.58	-1.02656	19.6825	1
ATCG00020.1	photosystem II reaction center protein A	68.61	3.68	1	1	1	1	353	38.9114	5.24951
	A3	Sequence	# PSMs	# Proteins	# Protein Groups	Protein Group Accessions	Modifications	ΔCn	IonScore	Exp Value	Charge	MH+ [Da]	ΔM [ppm]	RT [min]	# Missed Cleavages
	High	ETTENESANEGYR	1	1	1	ATCG00020.1		0	68.61	4.75137e-07	2	1499.62	-0.21885	20.5631	0
ATCG00270.1	photosystem II reaction center protein D	68.0451	6.52	1	2	2	2	353	39.5219	5.74463
	A3	Sequence	# PSMs	# Proteins	# Protein Groups	Protein Group Accessions	Modifications	ΔCn	IonScore	Exp Value	Charge	MH+ [Da]	ΔM [ppm]	RT [min]	# Missed Cleavages
	High	AAEDPEFETFYTK	1	1	1	ATCG00270.1		0	53.41	4.60597e-05	2	1547.69	-0.539331	35.3031	0
	Medium	AYDFVSQEIR	1	1	1	ATCG00270.1		0	42.18	0.00136807	2	1227.6	-0.464472	33.3087	0
AT1G78900.1	vacuolar ATP synthase subunit A	66.9451	4.33	1	2	2	2	623	68.7688	5.23682
	A3	Sequence	# PSMs	# Proteins	# Protein Groups	Protein Group Accessions	Modifications	ΔCn	IonScore	Exp Value	Charge	MH+ [Da]	ΔM [ppm]	RT [min]	# Missed Cleavages
	High	TTLVANTSNmPVAAR	1	1	1	AT1G78900.1	M10(Oxidation)	0	58.75	5.75414e-05	2	1561.8	0.387129	25.3654	0
	Medium	LAADTPLLTGQR	1	1	1	AT1G78900.1		0	36.74	0.00535945	2	1255.7	-1.98746	30.8893	0
AT2G21330.2	fructose-bisphosphate aldolase 1	66.8551	7.4	3	1	2	2	311	33.3022	6.80029
	A3	Sequence	# PSMs	# Proteins	# Protein Groups	Protein Group Accessions	Modifications	ΔCn	IonScore	Exp Value	Charge	MH+ [Da]	ΔM [ppm]	RT [min]	# Missed Cleavages
	Medium	LASIGLENTEANR	1	3	1	AT2G21330.2		0	50.76	0.000355931	2	1387.72	1.61771	29.872	0
	High	TAAYYQQGAR	1	5	2	AT2G21330.2;AT4G38970.2		0	48.14	0.000266256	2	1128.54	0.423086	21.7784	0
AT1G47128.1	Granulin repeat cysteine protease family protein	66.6014	4.76	1	2	2	2	462	50.9334	5.41455
	A3	Sequence	# PSMs	# Proteins	# Protein Groups	Protein Group Accessions	Modifications	ΔCn	IonScore	Exp Value	Charge	MH+ [Da]	ΔM [ppm]	RT [min]	# Missed Cleavages
	High	GVDGTcDQIR	1	1	1	AT1G47128.1	C6(Carbamidomethyl)	0	59.15	1.44118e-05	2	1120.5	-0.46321	22.6858	0
	Medium	cGIAIEPSYPIK	1	1	1	AT1G47128.1	C1(Carbamidomethyl)	0	39.87	0.00438944	2	1347.7	1.12121	33.2646	0
AT3G14415.1	Aldolase-type TIM barrel family protein	65.028	6.54	9	2	2	2	367	40.2812	8.96826
	A3	Sequence	# PSMs	# Proteins	# Protein Groups	Protein Group Accessions	Modifications	ΔCn	IonScore	Exp Value	Charge	MH+ [Da]	ΔM [ppm]	RT [min]	# Missed Cleavages
	High	mEITNVTEYDAIAK	1	4	1	AT3G14415.1	N-Term(Acetyl); M1(Oxidation)	0	53.16	0.000115451	2	1655.79	2.29841	38.9304	0
	Medium	AIALTVDTPR	1	9	1	AT3G14415.1		0	44.81	0.00082262	2	1056.6	0.0612312	30.5784	0
AT4G16500.1	Cystatin/monellin superfamily protein	64.9051	21.37	1	2	2	2	117	12.5479	9.12939
	A3	Sequence	# PSMs	# Proteins	# Protein Groups	Protein Group Accessions	Modifications	ΔCn	IonScore	Exp Value	Charge	MH+ [Da]	ΔM [ppm]	RT [min]	# Missed Cleavages
	High	VVEGTTQVVSGTK	1	1	1	AT4G16500.1		0	54.33	0.000130065	2	1304.71	-0.0515787	23.2231	0
	Medium	NVSDPDVVAVAK	1	1	1	AT4G16500.1		0	38.62	0.00296106	2	1213.64	-1.39143	28.0772	0
AT1G07930.2	GTP binding Elongation factor Tu family protein	63.5	2.96	3	1	1	1	372	41.3476	9.23193
	A3	Sequence	# PSMs	# Proteins	# Protein Groups	Protein Group Accessions	Modifications	ΔCn	IonScore	Exp Value	Charge	MH+ [Da]	ΔM [ppm]	RT [min]	# Missed Cleavages
	High	IGGIGTVPVGR	1	3	1	AT1G07930.2		0	63.5	3.79681e-06	2	1025.61	0.719779	29.8202	0
AT1G07660.1	Histone superfamily protein	63.4498	21.36	2	2	2	2	103	11.4024	11.4731
	A3	Sequence	# PSMs	# Proteins	# Protein Groups	Protein Group Accessions	Modifications	ΔCn	IonScore	Exp Value	Charge	MH+ [Da]	ΔM [ppm]	RT [min]	# Missed Cleavages
	High	ISGLIYEETR	1	2	1	AT1G07660.1		0	50.74	0.00026565	2	1180.62	1.05589	31.0227	0
	Medium	DNIQGITKPAIR	1	1	1	AT1G07660.1		0	44.71	0.000659226	2	1325.75	0.97236	27.3962	0
AT3G13920.3	eukaryotic translation initiation factor 4A1	62.02	3.48	7	1	1	1	402	45.6715	6.27783
	A3	Sequence	# PSMs	# Proteins	# Protein Groups	Protein Group Accessions	Modifications	ΔCn	IonScore	Exp Value	Charge	MH+ [Da]	ΔM [ppm]	RT [min]	# Missed Cleavages
	High	GLDVIQQAQSGTGK	1	7	1	AT3G13920.3		0	62.02	2.77916e-05	2	1401.73	-0.158001	29.9814	0
ATCG00120.1	ATP synthase subunit alpha	61.6073	5.92	1	3	3	3	507	55.294	5.24951
	A3	Sequence	# PSMs	# Proteins	# Protein Groups	Protein Group Accessions	Modifications	ΔCn	IonScore	Exp Value	Charge	MH+ [Da]	ΔM [ppm]	RT [min]	# Missed Cleavages
	High	VINALANPIDGR	1	1	1	ATCG00120.1		0	51.97	0.000118807	2	1252.7	-0.996839	31.4506	0
	Medium	ADEISNIIR	1	1	1	ATCG00120.1		0	39.36	0.00493639	2	1030.55	1.87646	31.3804	0
	Medium	EGIQEQLER	1	1	1	ATCG00120.1		0	35.57	0.0070165	2	1101.55	0.760369	27.9282	0
AT5G04140.1	glutamate synthase 1	60.4051	1.42	2	2	2	2	1622	176.64	6.31592
	A3	Sequence	# PSMs	# Proteins	# Protein Groups	Protein Group Accessions	Modifications	ΔCn	IonScore	Exp Value	Charge	MH+ [Da]	ΔM [ppm]	RT [min]	# Missed Cleavages
	High	SSTVmENEEILR	1	2	1	AT5G04140.1	M5(Oxidation)	0	52.06	0.000160865	2	1423.67	1.01567	28.5106	0
	Medium	SGSQLLVLSDR	1	2	1	AT5G04140.1		0	40.39	0.00360161	2	1174.64	-1.08653	32.0941	0
ATCG00720.1	photosynthetic electron transfer B	60.4	5.58	1	1	1	1	215	24.1366	8.76318
	A3	Sequence	# PSMs	# Proteins	# Protein Groups	Protein Group Accessions	Modifications	ΔCn	IonScore	Exp Value	Charge	MH+ [Da]	ΔM [ppm]	RT [min]	# Missed Cleavages
	High	GSASVGQSTLTR	1	1	1	ATCG00720.1		0	60.4	4.46429e-05	2	1163.6	0.164033	22.4533	0
AT4G38970.2	fructose-bisphosphate aldolase 2	59.9451	6.3	2	1	2	2	381	41.3185	8.93896
	A3	Sequence	# PSMs	# Proteins	# Protein Groups	Protein Group Accessions	Modifications	ΔCn	IonScore	Exp Value	Charge	MH+ [Da]	ΔM [ppm]	RT [min]	# Missed Cleavages
	High	TAAYYQQGAR	1	5	2	AT2G21330.2;AT4G38970.2		0	48.14	0.000266256	2	1128.54	0.423086	21.7784	0
	Medium	GILAmDESNATcGK	1	2	1	AT4G38970.2	M5(Oxidation); C12(Carbamidomethyl)	0	40.35	0.00109786	2	1482.66	0.678465	26.5818	0
AT4G19880.3	Glutathione S-transferase family protein	57.69	4.47	3	1	1	1	313	35.5474	5.97314
	A3	Sequence	# PSMs	# Proteins	# Protein Groups	Protein Group Accessions	Modifications	ΔCn	IonScore	Exp Value	Charge	MH+ [Da]	ΔM [ppm]	RT [min]	# Missed Cleavages
	High	SAVDETSDSGAFQR	1	3	1	AT4G19880.3		0	57.69	1.82131e-05	2	1469.65	-0.529084	26.3251	0
AT4G37930.1	serine transhydroxymethyltransferase 1	57.15	2.32	1	1	1	1	517	57.3643	8.1333
	A3	Sequence	# PSMs	# Proteins	# Protein Groups	Protein Group Accessions	Modifications	ΔCn	IonScore	Exp Value	Charge	MH+ [Da]	ΔM [ppm]	RT [min]	# Missed Cleavages
	High	AYQEQVLSNSAK	1	1	1	AT4G37930.1		0	57.15	6.19699e-05	2	1337.67	0.632783	25.3077	0
AT2G40880.1	cystatin A	57.02	10.4	1	1	1	1	125	14.4124	8.42627
	A3	Sequence	# PSMs	# Proteins	# Protein Groups	Protein Group Accessions	Modifications	ΔCn	IonScore	Exp Value	Charge	MH+ [Da]	ΔM [ppm]	RT [min]	# Missed Cleavages
	High	GNQNSGEIESLAR	1	1	1	AT2G40880.1		0	57.02	5.24329e-05	2	1374.66	0.232138	28.12	0
AT1G09200.1	Histone superfamily protein	53.7177	11.76	5	2	2	2	136	15.2585	11.2974
	A3	Sequence	# PSMs	# Proteins	# Protein Groups	Protein Group Accessions	Modifications	ΔCn	IonScore	Exp Value	Charge	MH+ [Da]	ΔM [ppm]	RT [min]	# Missed Cleavages
	Medium	STELLIR	1	5	1	AT1G09200.1		0	45.13	0.000920707	2	831.494	0.556568	29.5057	0
	Medium	kSTGGkAPR	1	3	1	AT1G09200.1	K1(Acetyl); K6(Acetyl)	0	43.95	0.00122829	2	985.54	-2.45916	18.7684	2
AT2G38540.1	lipid transfer protein 1	53.49	8.47	1	1	1	1	118	11.747	8.95361
	A3	Sequence	# PSMs	# Proteins	# Protein Groups	Protein Group Accessions	Modifications	ΔCn	IonScore	Exp Value	Charge	MH+ [Da]	ΔM [ppm]	RT [min]	# Missed Cleavages
	High	ALGSGLNAGR	1	1	1	AT2G38540.1		0	53.49	0.000109242	2	915.5	-0.25828	23.9714	0
AT3G45140.1	lipoxygenase 2	53.06	1.23	1	1	1	1	896	101.982	5.61768
	A3	Sequence	# PSMs	# Proteins	# Protein Groups	Protein Group Accessions	Modifications	ΔCn	IonScore	Exp Value	Charge	MH+ [Da]	ΔM [ppm]	RT [min]	# Missed Cleavages
	High	ELNNTTLYASR	1	1	1	AT3G45140.1		0	53.06	0.000156696	2	1281.64	-2.59749	28.2379	0
AT4G28750.1	Photosystem I reaction centre subunit IV / PsaE protein	51.4	9.09	2	1	1	1	143	14.9578	9.92041
	A3	Sequence	# PSMs	# Proteins	# Protein Groups	Protein Group Accessions	Modifications	ΔCn	IonScore	Exp Value	Charge	MH+ [Da]	ΔM [ppm]	RT [min]	# Missed Cleavages
	High	NVGSVVAVDQDPK	1	2	1	AT4G28750.1		0	51.4	0.000206464	2	1327.69	1.05583	27.331	0
AT5G54640.1	Histone superfamily protein	50.16	6.92	11	1	1	1	130	13.6495	10.1548
	A3	Sequence	# PSMs	# Proteins	# Protein Groups	Protein Group Accessions	Modifications	ΔCn	IonScore	Exp Value	Charge	MH+ [Da]	ΔM [ppm]	RT [min]	# Missed Cleavages
	Medium	AGLQFPVGR	1	11	1	AT5G54640.1		0	50.16	0.000451072	2	944.532	0.534212	31.8219	0
AT3G60750.2	Transketolase	49.69	1.62	3	1	1	1	740	79.7892	6.43018
	A3	Sequence	# PSMs	# Proteins	# Protein Groups	Protein Group Accessions	Modifications	ΔCn	IonScore	Exp Value	Charge	MH+ [Da]	ΔM [ppm]	RT [min]	# Missed Cleavages
	Medium	VTTTIGYGSPNK	1	3	1	AT3G60750.2		0	49.69	0.000328104	2	1237.64	1.12557	25.3101	0
AT3G48870.2	Clp ATPase	48.9951	2.5	4	2	2	2	921	102.179	6.21436
	A3	Sequence	# PSMs	# Proteins	# Protein Groups	Protein Group Accessions	Modifications	ΔCn	IonScore	Exp Value	Charge	MH+ [Da]	ΔM [ppm]	RT [min]	# Missed Cleavages
	Medium	TAIAEGLAQR	1	4	1	AT3G48870.2		0	44.32	0.0011927	2	1029.57	-0.491853	26.974	0
	Medium	IASGDVPETIEGK	1	3	1	AT3G48870.2		0	35.72	0.00794373	2	1315.67	-2.83172	28.8378	0
AT4G04640.1	ATPase, F1 complex, gamma subunit protein	48.62	4.29	1	1	1	1	373	40.8856	8.00146
	A3	Sequence	# PSMs	# Proteins	# Protein Groups	Protein Group Accessions	Modifications	ΔCn	IonScore	Exp Value	Charge	MH+ [Da]	ΔM [ppm]	RT [min]	# Missed Cleavages
	High	mSAmSSASDNASDLKK	1	1	1	AT4G04640.1	M1(Oxidation); M4(Oxidation)	0	48.62	9.20608e-05	3	1674.73	-1.80378	18.95	1
AT5G23060.1	calcium sensing receptor	47.88	2.84	1	1	1	1	387	41.2598	9.39307
	A3	Sequence	# PSMs	# Proteins	# Protein Groups	Protein Group Accessions	Modifications	ΔCn	IonScore	Exp Value	Charge	MH+ [Da]	ΔM [ppm]	RT [min]	# Missed Cleavages
	Medium	TVTDVAQQTSK	1	1	1	AT5G23060.1		0	47.88	0.000647645	2	1177.61	-0.162033	21.0407	0
AT5G09590.1	mitochondrial HSO70 2	45.25	1.32	1	1	1	1	682	72.9457	5.78271
	A3	Sequence	# PSMs	# Proteins	# Protein Groups	Protein Group Accessions	Modifications	ΔCn	IonScore	Exp Value	Charge	MH+ [Da]	ΔM [ppm]	RT [min]	# Missed Cleavages
	Medium	VIENAEGAR	1	1	1	AT5G09590.1		0	45.25	0.00070455	2	958.495	-0.768774	19.4132	0
AT2G21660.2	cold, circadian rhythm, and rna binding 2	44.05	6.29	2	1	1	1	159	15.5391	5.60498
	A3	Sequence	# PSMs	# Proteins	# Protein Groups	Protein Group Accessions	Modifications	ΔCn	IonScore	Exp Value	Charge	MH+ [Da]	ΔM [ppm]	RT [min]	# Missed Cleavages
	Medium	SITVNEAQSR	1	2	1	AT2G21660.2		0	44.05	0.00164701	2	1104.56	-1.03324	22.0598	0
AT1G15250.1	Zinc-binding ribosomal protein family protein	42.1	10.53	3	1	1	1	95	10.8096	11.8687
	A3	Sequence	# PSMs	# Proteins	# Protein Groups	Protein Group Accessions	Modifications	ΔCn	IonScore	Exp Value	Charge	MH+ [Da]	ΔM [ppm]	RT [min]	# Missed Cleavages
	Medium	cSAcAYPAAR	1	3	1	AT1G15250.1	C1(Carbamidomethyl); C4(Carbamidomethyl)	0	42.1	0.000419285	2	1126.48	-0.446829	21.2831	0
AT4G14960.1	Tubulin/FtsZ family protein	41.69	2.34	4	1	1	1	427	47.2049	8.08936
	A3	Sequence	# PSMs	# Proteins	# Protein Groups	Protein Group Accessions	Modifications	ΔCn	IonScore	Exp Value	Charge	MH+ [Da]	ΔM [ppm]	RT [min]	# Missed Cleavages
	Medium	GFEGGQTALYR	1	1	1	AT3G25920.1		0	41.69	0.00137561	2	1198.58	-0.331144	29.4851	0
AT3G25920.1	ribosomal protein L15	41.69	3.97	1	1	1	1	277	29.6889	10.77
	A3	Sequence	# PSMs	# Proteins	# Protein Groups	Protein Group Accessions	Modifications	ΔCn	IonScore	Exp Value	Charge	MH+ [Da]	ΔM [ppm]	RT [min]	# Missed Cleavages
	Medium	DVNAAVGTIK	1	4	1	AT4G14960.1		0	41.69	0.00294774	2	987.548	1.29014	27.7936	0
AT4G10340.1	light harvesting complex of photosystem II 5	40.5116	7.14	1	2	2	2	280	30.1377	6.3667
	A3	Sequence	# PSMs	# Proteins	# Protein Groups	Protein Group Accessions	Modifications	ΔCn	IonScore	Exp Value	Charge	MH+ [Da]	ΔM [ppm]	RT [min]	# Missed Cleavages
	Medium	DPEQGALLK	1	1	1	AT4G10340.1		0	38.55	0.00209455	2	970.521	0.809357	27.6648	0
	Medium	AVSETSDELAK	1	1	1	AT4G10340.1		0	35.97	0.0082708	2	1149.56	0.505533	22.3518	0
AT3G57410.1	villin 3	40.25	1.14	3	1	1	1	965	106.283	5.84619
	A3	Sequence	# PSMs	# Proteins	# Protein Groups	Protein Group Accessions	Modifications	ΔCn	IonScore	Exp Value	Charge	MH+ [Da]	ΔM [ppm]	RT [min]	# Missed Cleavages
	Medium	TVELDAALGGR	1	3	1	AT3G57410.1		0	40.25	0.00346942	2	1101.59	1.95836	31.3156	0
AT5G25610.1	BURP domain-containing protein	39.68	2.81	1	1	1	1	392	42.2326	9.36377
	A3	Sequence	# PSMs	# Proteins	# Protein Groups	Protein Group Accessions	Modifications	ΔCn	IonScore	Exp Value	Charge	MH+ [Da]	ΔM [ppm]	RT [min]	# Missed Cleavages
	Medium	TGSGTAVNVGK	1	1	1	AT5G25610.1		0	39.68	0.00467724	2	990.522	0.154206	19.3852	0
AT1G48840.1	Plant protein of unknown function (DUF639)	38.79	1.16	1	1	1	1	691	77.382	7.6792
	A3	Sequence	# PSMs	# Proteins	# Protein Groups	Protein Group Accessions	Modifications	ΔCn	IonScore	Exp Value	Charge	MH+ [Da]	ΔM [ppm]	RT [min]	# Missed Cleavages
	Medium	FkINSVAK	1	1	1	AT1G48840.1	K2(Acetyl)	0	38.79	0.00237833	2	948.551	-0.856704	20.9843	1
AT5G08670.1	ATP synthase alpha/beta family protein	38.73	2.16	3	1	1	1	556	59.594	6.56592
	A3	Sequence	# PSMs	# Proteins	# Protein Groups	Protein Group Accessions	Modifications	ΔCn	IonScore	Exp Value	Charge	MH+ [Da]	ΔM [ppm]	RT [min]	# Missed Cleavages
	Medium	TIAmDGTEGLVR	1	3	1	AT5G08670.1	M4(Oxidation)	0	38.73	0.00503718	2	1278.64	0.290753	28.7141	0
AT1G19920.1	Pseudouridine synthase/archaeosine transglycosylase-like family protein	37.903	3.99	1	2	2	2	476	53.6043	6.60986
	A3	Sequence	# PSMs	# Proteins	# Protein Groups	Protein Group Accessions	Modifications	ΔCn	IonScore	Exp Value	Charge	MH+ [Da]	ΔM [ppm]	RT [min]	# Missed Cleavages
	Medium	VAAYDTIEKK	1	1	1	AT1G19920.1		0	36.36	0.00493626	2	1137.61	-1.41558	22.1661	1
	Medium	ADDVPLDVR	1	1	1	AT1G19920.1		0	34.24	0.00796729	2	999.511	-0.00462148	29.5973	0
AT2G34420.1	photosystem II light harvesting complex gene B1B2	37.75	4.53	3	1	1	1	265	28.0361	5.43994
	A3	Sequence	# PSMs	# Proteins	# Protein Groups	Protein Group Accessions	Modifications	ΔCn	IonScore	Exp Value	Charge	MH+ [Da]	ΔM [ppm]	RT [min]	# Missed Cleavages
	Medium	GPSGSPWYGSDR	1	3	1	AT2G34420.1		0	37.75	0.00159486	2	1265.56	0.402993	29.034	0
AT3G63140.1	chloroplast stem-loop binding protein of 41 kDa	37.59	2.46	1	1	1	1	406	43.9025	8.42627
	A3	Sequence	# PSMs	# Proteins	# Protein Groups	Protein Group Accessions	Modifications	ΔCn	IonScore	Exp Value	Charge	MH+ [Da]	ΔM [ppm]	RT [min]	# Missed Cleavages
	Medium	FSEIVSGGGK	1	1	1	AT3G63140.1		0	37.59	0.00519058	2	980.506	1.51135	25.4337	0
AT4G33010.2	glycine decarboxylase P-protein 1	37.32	1.13	2	1	1	1	976	106.156	6.99072
	A3	Sequence	# PSMs	# Proteins	# Protein Groups	Protein Group Accessions	Modifications	ΔCn	IonScore	Exp Value	Charge	MH+ [Da]	ΔM [ppm]	RT [min]	# Missed Cleavages
	Medium	GNADVQNNVLK	1	2	1	AT4G33010.2		0	37.32	0.00453188	2	1171.61	-1.05583	24.4593	0
AT4G27440.1	protochlorophyllide oxidoreductase B	37.24	2.99	1	1	1	1	401	43.3323	9.15869
	A3	Sequence	# PSMs	# Proteins	# Protein Groups	Protein Group Accessions	Modifications	ΔCn	IonScore	Exp Value	Charge	MH+ [Da]	ΔM [ppm]	RT [min]	# Missed Cleavages
	Medium	LAQVVSDPSLTK	1	1	1	AT4G27440.1		0	37.24	0.00603213	2	1257.71	0.0416262	29.1877	0
AT4G00430.2	plasma membrane intrinsic protein 1;4	37.21	4.11	7	1	1	1	219	23.3129	8.32373
	A3	Sequence	# PSMs	# Proteins	# Protein Groups	Protein Group Accessions	Modifications	ΔCn	IonScore	Exp Value	Charge	MH+ [Da]	ΔM [ppm]	RT [min]	# Missed Cleavages
	Medium	mEGKEEDVR	1	7	1	AT4G00430.2	N-Term(Acetyl); M1(Oxidation)	0	37.21	0.00219575	2	1150.51	0.647822	19.6921	1
AT5G26000.2	thioglucoside glucohydrolase 1	36.25	2.41	4	1	1	1	456	51.4482	5.88428
	A3	Sequence	# PSMs	# Proteins	# Protein Groups	Protein Group Accessions	Modifications	ΔCn	IonScore	Exp Value	Charge	MH+ [Da]	ΔM [ppm]	RT [min]	# Missed Cleavages
	Medium	GYALGTDAPGR	1	4	1	AT5G26000.2		0	36.25	0.00864366	2	1077.53	-0.00470374	27.0387	0
AT4G12800.1	photosystem I subunit l	36.22	3.65	1	1	1	1	219	23.0371	9.84717
	A3	Sequence	# PSMs	# Proteins	# Protein Groups	Protein Group Accessions	Modifications	ΔCn	IonScore	Exp Value	Charge	MH+ [Da]	ΔM [ppm]	RT [min]	# Missed Cleavages
	Medium	TAVNPLLR	1	1	1	AT4G12800.1		0	36.22	0.00237587	2	883.537	1.35445	29.3963	0
ATCG00340.1	Photosystem I, PsaA/PsaB protein	36.08	1.63	1	1	1	1	734	82.4229	7.40088
	A3	Sequence	# PSMs	# Proteins	# Protein Groups	Protein Group Accessions	Modifications	ΔCn	IonScore	Exp Value	Charge	MH+ [Da]	ΔM [ppm]	RT [min]	# Missed Cleavages
	Medium	FSQGLAQDPTTR	1	1	1	ATCG00340.1		0	36.08	0.009186	2	1320.65	0.117551	26.2128	0
AT2G05520.5	glycine-rich protein 3	35.87	10.81	6	1	1	1	111	11.1862	8.48486
	A3	Sequence	# PSMs	# Proteins	# Protein Groups	Protein Group Accessions	Modifications	ΔCn	IonScore	Exp Value	Charge	MH+ [Da]	ΔM [ppm]	RT [min]	# Missed Cleavages
	Medium	qGGGGSGGSYcR	1	6	1	AT2G05520.5	N-Term(Gln->pyro-Glu); C11(Carbamidomethyl)	0	35.87	0.000375291	2	1125.44	-0.0484795	21.5244	0
AT1G20620.4	catalase 3	35.54	3.71	7	1	1	1	377	43.9211	7.60596
	A3	Sequence	# PSMs	# Proteins	# Protein Groups	Protein Group Accessions	Modifications	ΔCn	IonScore	Exp Value	Charge	MH+ [Da]	ΔM [ppm]	RT [min]	# Missed Cleavages
	Medium	LGPNYLQLPVNAPK	1	7	1	AT1G20620.4		0	35.54	0.00573868	2	1523.86	-0.0941984	37.0125	0
AT4G20260.6	plasma-membrane associated cation-binding protein 1	35.4	7.83	4	1	1	1	166	18.0525	6.85889
	A3	Sequence	# PSMs	# Proteins	# Protein Groups	Protein Group Accessions	Modifications	ΔCn	IonScore	Exp Value	Charge	MH+ [Da]	ΔM [ppm]	RT [min]	# Missed Cleavages
	Medium	VVETYEATSAEVK	1	4	1	AT4G20260.6		0	35.4	0.00850789	2	1425.71	-1.85439	26.9865	0
AT5G14920.1	Gibberellin-regulated family protein	20.51	2.91	1	1	1	1	275	29.1194	9.93506
	A3	Sequence	# PSMs	# Proteins	# Protein Groups	Protein Group Accessions	Modifications	ΔCn	IonScore	Exp Value	Charge	MH+ [Da]	ΔM [ppm]	RT [min]	# Missed Cleavages
	Medium	AcVTccYR	1	1	1	AT5G14920.1	C2(Carbamidomethyl); C5(Carbamidomethyl); C6(Carbamidomethyl)	0	20.51	0.00666901	2	1089.43	-0.379785	22.0474	0
